# Supplementary material for: The E3 ligase MREL57 modulates microtubule stability and stomatal closure in response to ABA
Source: Nat Commun. 2021 Apr 12;12:2181. doi: 10.1038/s41467-021-22455-y (PMC8041845; doi:10.1038/s41467-021-22455-y)
Supplement: Supplementary file 3 — Source Data [file 41467_2021_22455_MOESM3_ESM.xlsx]

## Sheet: Fig.1
	Figure 1b					Figure 1d				Figure 1e
	Occupancy (%)					Occupancy (%)				Stomatal aperture, μm
		control	oryzalin 10 min	oryzalin 20 min			control	ABA		WT			rpn1a-4			rpn10-1						P value
	WT	25.1523	10.569	2.9193		WT	20.9602	7.84073		control	ABA	ABA+oryzalin	control	ABA	ABA+oryzalin	control	ABA	ABA+oryzalin		WT/control	rpn1a-4/control	0.133816
	WT	20.4279	11.4209	1.73191		WT	17.0232	14.4157		5.648	3.098	1.495	6.018	4.789	3.905	4.578	3.905	3.959			rpn10-1/control	0.0981936
	WT	16.1487	10.5347	7.39572		WT	13.4572	16.4538		4.876	2.776	1.654	3.926	5.192	3.149	4.789	4.932	3.263			WT/ABA	5.18365e-115
	WT	22.1869	22.1975	4.1311		WT	18.4891	16.4744		4.714	1.898	0.986	6.456	4.94	2.322	3.436	4.27	4.747			rpn1a-4/ABA	0.825275
	WT	26.3741	11.8121	5.1654		WT	28.7478	12.574		4.426	2.901	1.53	4.281	4.587	2.981	5.192	4.426	4.281			rpn10-1/ABA	0.728064
	WT	19.409	7.81809	4.70661		WT	21.1558	11.3757		6.308	2.114	1.622	3.926	2.832	3.601	4.064	5.334	3.8			WT/ABA+oryzalin	5.32008e-72
	WT	20.5039	14.9165	4.99246		WT	22.3493	14.8282		4.669	1.849	1.835	4.473	4.309	2.615	4.747	5.06	3.115			rpn1a-4/ABA+oryzalin	2.28271e-38
	WT	20.5816	11.8162	5.23406		WT	22.434	8.47702		4.473	2.6	4.411	4.057	4.485	3.817	4.638	3.421	4.473			rpn10-1/ABA+oryzalin	7.42872e-28
	WT	27.8384	14.5612	5.90977		WT	30.3439	9.61838		5.98	1.459	1.267	4.309	4.21	2.032	4.257	3.327	3.44		rpn1a-4/control	WT/control	0.133816
	WT	25.4066	3.56598	6.21698		WT	25.5338	14.9081		4.106	2.176	1.135	3.761	3.817	3.868	3.343	4.705	2.006			rpn10-1/control	0.880468
	WT	33.1853	10.8704	4.26106		WT	33.3125	7.9511		5.788	2.339	2.164	5.212	5.089	3.601	4.067	3.761	3.761			WT/ABA	2.07489e-106
	WT	27.5065	16.2933	4.23156		WT	27.6337	11.6824		4.426	3.895	3.744	4.889	5.037	3.669	2.923	4.106	3.827			rpn1a-4/ABA	0.130161
	WT	27.0441	15.3699	5.66105		WT	29.7485	9.53827		5.037	2.322	2.253	5.069	4.281	4.868	3.761	3.733	2.901			rpn10-1/ABA	0.0873358
	WT	23.3198	11.7282	2.81402		WT	25.6518	11.1415		4.093	2.64	3.029	5.747	4.497	3.186	4.996	4.821	3.855			WT/ABA+oryzalin	3.1978e-75
	WT	25.4036	6.84738	2.15306		WT	27.9439	7.80055		5.006	3.817	2.615	3.772	4.943	3.186	4.541	5.12	4.028			rpn1a-4/ABA+oryzalin	8.43705e-41
	WT	25.7633		2.44221		WT	28.3396	16.0009		3.698	2.564	2.293	3.284	4.411	1.953	5.051	4.293	4.028			rpn10-1/ABA+oryzalin	2.60252e-30
	WT	26.7285				WT	29.4014			3.786	2.438	2.762	3.744	4.714	3.098	3.247	4.378	4.067		rpn10-1/control	WT/control	0.0981936
	WT	25.4372				WT	25.4372			5.349	3.343	1.973	4.257	3.946	3.44	3.827	4.714	3.733			rpn1a-4/control	0.880468
	WT	29.8269				rpn1a-4	29.0006	19.0982		4.485	2.977	2.432	3.905	4.974	2.977	3.959	4.244	3.343			WT/ABA	7.60182e-96
	WT	27.2909				rpn1a-4	18.7459	15.6453		3.733	2.79	2.438	4.005	4.736	2.959	4.722	5.23	1.622			rpn1a-4/ABA	0.0990916
	rpn1a-4	29.1278	19.502	11.6033		rpn1a-4	23.969	25.5419		4.144	3.855	3.194	3.149	4.083	3.744	3.44	4.281	3.284			rpn10-1/ABA	0.0639759
	rpn1a-4	18.8731	22.4058	9.3277		rpn1a-4	25.1025	9.42154		4.714	2.874	2.6	3.786	4.509	3.405	4.067	2.475	3.284			WT/ABA+oryzalin	5.42046e-73
	rpn1a-4	24.0962	10.1491	10.6425		rpn1a-4	32.0585	27.3181		5.84	1.724	2.718	3.115	4.974	3.601	4.644	3.989	3.284			rpn1a-4/ABA+oryzalin	2.30966e-40
	rpn1a-4	25.2296	17.3012	12.7157		rpn1a-4	29.8754	26.4336		4.281	2.62	3.669	5.349	4.728	4.68	3.733	3.56	3.467			rpn10-1/ABA+oryzalin	2.72693e-30
	rpn1a-4	31.9567	29.3358	14.2568		rpn1a-4	20.5561	20.2209		5.343	1.468	2.684	4.974	4.644	3.198	5.066	4.378	3.786		WT/ABA	WT/control	5.18365e-115
	rpn1a-4	29.7737	20.3448	6.40767		rpn1a-4	27.3529	14.193		4.677	2.869	3.263	5.128	3.899	3.243	3.827	4.185	3.761			rpn1a-4/control	2.07489e-106
	rpn1a-4	20.4544	19.5969	20.0938		rpn1a-4	23.3793	13.3723		5.212	3.899	3.149	2.981	5.192	2.874	4.747	4.813	3.247			rpn10-1/control	7.60182e-96
	rpn1a-4	27.2512	20.285	7.85548		rpn1a-4	25.5427	19.857		5.212	1.953	2.411	5.664	5.295	4.543	5.069	4.381	3.077			rpn1a-4/ABA	4.15656e-67
	rpn1a-4	25.7172	21.8302	12.925		rpn1a-4	16.5848	18.6633		5.171	1.693	1.849	5.23	4.366	2.114	4.728	5.051	5.516			rpn10-1/ABA	1.01387e-86
	rpn1a-4	28.097	23.9761	10.302		rpn1a-4	20.0818	10.5626		5.182	2.182	3.231	4.728	3.601	3.28	4.951	4.366	2.108			WT/ABA+oryzalin	0.249553
	rpn1a-4	18.2433	18.158	9.86582		rpn1a-4	26.946	7.48876		4.859	1.784	2.114	5.918	5.12	4.229	3.919	4.281	3.626			rpn1a-4/ABA+oryzalin	1.09118e-14
	rpn1a-4	22.09	13.9181	16.9055		rpn1a-4	17.8958	19.223		4.266	2.699	3.231	3.676	5.351	4.961	4.865	4.366	3.855			rpn10-1/ABA+oryzalin	6.97156e-19
	rpn1a-4	25.6629	24.6844	14.4422		rpn1a-4	25.3848	21.4185		4.974	2.361	2.411	3.259	4.964	3.198	3.542	4.789	3.855		rpn1a-4/ABA	WT/control	0.825275
	rpn1a-4	17.0436	29.5283	11.5173		rpn1a-4		17.2496		6.603	2.47	1.724	3.44	5.161	3.659	4.429	5.487	4.054			rpn1a-4/control	0.130161
	rpn1a-4	24.176	19.4183	12.767						4.615	3.705	2.032	4.39	5.62	3.626	3.501	4.39	3.975			rpn10-1/control	0.0990916
	rpn1a-4		14.8961							3.905	2.615	2.538	4.411	4.714	2.762	4.517	4.366	3.626			WT/ABA	4.15656e-67
										6.603	2.799	2.394	4.318	4.083	3.149	4.517	3.219	3.744			rpn10-1/ABA	0.923157
										5.758	3.568	2.206	4.381	3.644	4.908	3.705	4.453	1.724			WT/ABA+oryzalin	2.23526e-60
										5.858	2.361	3.905	4.747	5.151	3.922	3.905	4.813	2.411			rpn1a-4/ABA+oryzalin	7.91627e-32
										4.769	1.53	4.185	4.932	4.728	4.281	5.182	4.714	2.771			rpn10-1/ABA+oryzalin	1.12407e-23
										4.905	2.699	3.231	4.865	4.868	5.319	4.638	4.791	4.543		rpn10-1/ABA	WT/control	0.728064
										4.802	3.343	3.922	3.56	5.199	2.523	5.051	5.154	2.923			rpn1a-4/control	0.0873358
										3.343	1.724	4.185	3.868	4.257	4.012	4.714	4.951	4.497			rpn10-1/control	0.0639759
										4.703	2.799	2.837	3.895	4.677	3.44	4.813	5.089	3.542			WT/ABA	1.01387e-86
										4.769	3.098	2.887	3.327	4.093	2.923	3.493	5.373	4.366			rpn1a-4/ABA	0.923157
										4.728	2.182	1.754	4.646	4.996	4.876	4.747	4.462	2.981			WT/ABA+oryzalin	7.66573e-67
										4.281	2.923	3.016	3.44	4.587	2.475	4.747	5.154	4.067			rpn1a-4/ABA+oryzalin	1.21571e-34
										5.12	2.66	2.438	3.259	3.626	2.615	4.411	5.599	3.855			rpn10-1/ABA+oryzalin	2.9444e-25
										4.485	3.198	2.832	4.769	3.905	2.757	5.24	4.281	4.134		WT/ABA+oryzalin	WT/control	5.32008e-72
										3.844	3.482	2.674	2.718	4.964	3.47	5.354	3.949	3.115			rpn1a-4/control	3.1978e-75
										4.057	3.047	2.454	4.592	4.838	2.923	4.485	3.571	4.281			rpn10-1/control	5.42046e-73
										6.456	3.796	3.556	4.878	4.517	3.761	4.61	5.035	4.366			WT/ABA	0.249553
										4.932	2.411	3.343	3.149	4.878	3.56	4.412	5.516	2.62			rpn1a-4/ABA	2.23526e-60
										4.908	2.64	1.973	2.919	3.733	3.905	4.064	3.701	3.284			rpn10-1/ABA	7.66573e-67
										4.426	2.032	3.343	5.547	4.714	4.293	5.03	5.089	3.016			rpn1a-4/ABA+oryzalin	2.87656e-14
										6.324	2.133	2.901	4.859	4.728	3.601	5.192	5.788	4.473			rpn10-1/ABA+oryzalin	2.74809e-18
										5.892	2.361	2.361	2.837	3.919	4.012	4.705	4.878	4.244		rpn1a-4/ABA+oryzalin	WT/control	2.28271e-38
										4.889	2.799	2.253	6.192	4.876	4.378	4.567	5.262	2.133			rpn1a-4/control	8.43705e-41
										4.318	1.813	3.263	2.887	3.817	3.827	5.128	4.067	4.405			rpn10-1/control	2.30966e-40
										4.281	2.361	2.253	4.093	4.012	2.564	3.219	4.21	3.556			WT/ABA	1.09118e-14
										3.922	1.891	3.047	5.03	4.284	3.899	4.207	4.366	3.47			rpn1a-4/ABA	7.91627e-32
										4.817	2.799	3.868	4.405	4.216	2.438	4.769	5.295	3.8			rpn10-1/ABA	1.21571e-34
										3.698	3.601	3.119	4.964	4.39	3.247	5.412	3.243	2.293			WT/ABA+oryzalin	2.87656e-14
										4.244	2.684	3.247	4.257	4.134	2.564	3.571	5.451	4.284			rpn10-1/ABA+oryzalin	0.0905662
										4.421	3.247	3.409	5.312	4.39	2.411	5.547	3.772	4.366		rpn10-1/ABA+oryzalin	WT/control	7.42872e-28
										3.733	1.53	2.771	3.895	3.922	4.21	3.744	4.426	3.077			rpn1a-4/control	2.60252e-30
										4.703	2.339	2.684	4.381	4.216	3.047	5.222	4.802	4.908			rpn10-1/control	2.72693e-30
										3.946	1.63	3.659	4.366	5.252	2.799	4.838	3.761	2.475			WT/ABA	6.97156e-19
										5.44	2.923	3.744	3.733	5.412	4.067	4.713	4.838	2.206			rpn1a-4/ABA	1.12407e-23
										4.309	2.718	2.66	5.876	4.229	1.747	3.761	5.262	4.426			rpn10-1/ABA	2.9444e-25
										5.366	2.176	1.45	4.219	5.535	4.134	3.905	3.421	4.405			WT/ABA+oryzalin	2.74809e-18
										4.974	2.99	1.946	3.855	4.615	3.077	4.284	5.514	3.149			rpn1a-4/ABA+oryzalin	0.0905662
										3.601	1.538	2.438	4.924	3.28	2.699	4.772	4.219	4.543
										4.517	2.752	2.47	4.293	5.42	2.454	4.587	4.669	1.088
										4.083	2.432	2.361	4.838	4.293	2.762	5.262	4.057	4.462
										4.769	2.64	2.699	4.728	3.946	3.855	5.051	2.99	3.194
										5.211	1.459	3.327	4.453	4.736	2.133	4.281	4.462	4.067
										5.339	2.253	1.622	3.659	4.485	2.959	4.169	5.282	3.436
										3.676	1.849	2.253	4.816	3.508	2.6	5.28	4.769	4.473
										3.374	3.284	1.337	4.646	3.895	3.761	4.257	5.858	3.556
										4.281	2.923	1.791	4.028	4.106	4.093	5.182	5.874	4.005
										3.698	1.849	2.259	2.718	3.676	3.855	3.786	5.295	4.257
										5.905	1.979	2.133	4.677	5.235	2.47	5.813	3.844	3.733
										3.892	1.953	2.874	4.405	3.508	3.327	5.449	4.878	1.754
										5.029	1.67	2.206	4.453	5.089	3.626	5.051	4.813	3.556
										4.054	2.538	2.937	4.134	5.334	2.176	4.769	5.037	3.705
										4.816	1.038	2.564	5.758	4.615	2.276	3.786	5.391	1.898
										3.946	2.133	1.791	3.119	5.28	2.684	5.673	3.895	1.946
										5.231	1.959	1.654	3.115	5.027	4.281	4.144	4.229	2.832
										4.054	3.343	0.973	4.769	4.703	2.762	3.786	4.327	2.564
										4.054	2.62	0.973	4.932	5.051	3.243	4.996	4.067	2.322
										3.448	2.432	0.946	3.482	4.889	4.005	4.68	4.865	4.351
										4.728	2.981	2.032	4.644	4.399	3.601	3.791	4.366	2.959
										4.567	2.66	2.564	5.552	4.84	3.817	5.182	4.284	2.533
										3.698	1.724	2.293	5.354	4.687	2.411	5.847	4.813	4.485
										3.374	2.432	2.293	5.371	2.852	3.482	3.786	3.855	2.051
										4.714	1.63	2.6	5.542	4.75	3.327	4.429	4.769	2.699
										3.029	2.538	2.595	5.847	4.845	3.098	3.601	4.366	2.923
										4.744	1.67	2.339	5.354	5.592	2.394	5.849	4.943	3.284
										5.391	2.438	4.015	4.485	4.926	3.626	4.961	4.351	3.922
										5.369	3.263	1.891	4.144	3.817	4.644	5.28	4.789	2.615
										4.363	2.901	2.615	5.24	4.452	2.757	3.949	4.229	3.149
										4.281	1.953	4.169	2.837		3.077	5.051	4.366	3.844
										4.677	2.832	2.293	3.705		3.786	4.587	4.366	4.457
										4.821	2.114	3.339	3.644		4.789	3.959	4.219	4.366
										4.644	2.937	1.891	3.796		2.771	4.207	4.612	2.077
										4.61	3.198	2.322	4.216		3.47	3.705	5.918	3.409
										4.229	2.923	3.194	5.035		3.827	4.398	4.878	1.946
										5.592	2.959	1.597	3.448		2.674	4.093	3.582	3.259
										4.453	3.409	2.206	4.974		3.975	5.847	4.705	3.959
										3.343	2.615	2.517	3.919		3.06	5.171	3.868	4.281
										4.626	3.733	3.343	4.134		2.394	4.908	4.128	2.432
										5.869	2.322	2.077	4.714		2.937	5.963	4.293	3.132
										3.989	2.837	2.901	4.876		2.305	5.58	3.8	2.981
										3.556	3.405	1.849	4.309		3.467	5.092	4.485	3.698
										4.378	2.684	3.132	4.821		4.497	4.093	4.615	3.733
										4.506	4.21	1.959	4.821		3.029	4.257	4.144	2.762
										4.974	2.923	2.887	4.705		1.53	3.817	4.185	3.029
										4.569	2.253	3.448	4.714		4.485	5.089	5.98	2.757
										3.59	1.813	2.361	5.089		3.601	4.964	4.266	4.497
										4.351	2.47	2.176	4.677		1.376	5.747	4.093	3.772
										5.659	3.077	2.04	5.23		2.837	4.578	4.932	3.772
										4.244	3.343	3.566	4.405		4.318	3.698	3.659	4.821
										4.309	2.133	2.114	3.989		4.134	5.089	4.429	3.343
										4.083	3.556	3.149	5.685		3.085	4.868	4.429	4.293
										4.244	2.923	3.198	5.918		3.243	5.599	5.62	4.411
										5.601	3.098	2.923	4.543		2.6	4.229	3.772	4.366
										5.174	2.615	2.293	4.868		4.411	5.802	3.733	4.012
										5.542	1.622	3.047	4.054		2.79	5.412	4.216	3.905
										5.744	2.64	2.771	4.644		4.229	5.076	4.878	4.207
										4.786	2.981	2.771	4.381		3.327	5.23	5.354	4.318
										3.556	3.701	3.56	4.903		3.568	5.58	5.192	2.887
										5.128	2.361	3.231	4.028		2.533	5.58	4.728	2.887
										3.895	3.772	3.701	3.786		3.119	5.535	5.28
										4.61	2.684	2.937	5.373		2.959	5.676	4.728
										4.281	2.959	2.176	5.373		3.855	4.134	4.996
										4.523	4.219		4.644		2.564	4.924	4.821
										3.919	2.762		3.905		2.182	5.42	4.005
										4.924	2.538		4.153		4.569	4.951	4.005
										4.932	1.791		6.774			5.361	3.949
										4.102	1.835		4.366			4.378	4.769
										4.363	3.827		5.037			5.189	4.244
										5.262	3.098		4.961			5.252	4.244
										5.284	2.293		5.847			4.94	4.411
										4.865	1.622		6.678			5.713	4.592
										3.098	1.53		4.587			3.817	4.769
										4.567	2.99		4.134			4.318	5.354
										4.543	1.849		3.926			5.838	5.354
										5.894	2.66		4.772			4.736	4.207
										5.487	2.564		4.426			4.821
										4.701	2.322		3.786			4.868
										5.069	1.622		5.629			3.676
										3.868	2.564		4.932			4.951
										4.39	1.622		5.86			5.28
										4.552	3.085		4.615			5.601
										4.868	3.098		4.951			5.449
										4.153	2.837		4.185			4.889
										3.827	2.108		4.838			5.733
										5.516	2.133		6.458			5.051
										4.747	2.322		5.199			3.556
										4.728	2.322		5.847			5.089
										3.421	3.149		4.94			3.556
										4.543	2.006		4.411			5.027
										4.405	3.016		3.47			4.789
										5.959	2.253		5.696			3.28
										4.791	1.898		6.458			5.938
										5.919	2.114		4.543			5.487
										4.284	1.979		5.439			5.954
										4.769	2.919		6.425			4.903
										5.192	2.919		4.791			4.429
										5.235	2.114		4.714			5.03
										4.363	1.849		4.878			5.58
										3.786	3.186		5.664
										4.676	2.064		5.391
										3.989	1.63		4.876
										4.083	2.206		5.28
										5.222	2.438		3.601
										4.169	3.016		3.922
										4.169	2.6		4.244
										4.054	3.8		4.426
										4.229	1.891		5.758
										4.517	3.772		3.556
										4.817	3.975		4.497
										4.821	2.276		5.24
										5.051	3.556		4.61
										4.21	3.482		5.4
										3.501	3.386		4.961
										5.069	3.149		4.028
										4.556	2.64		4.669
										3.571	3.644		4.587
										3.922	2.887		5.847
										4.59	3.508		6.104
										4.381	2.276		4.821
										3.796	1.754		4.838
										4.169	3.761		4.838
										3.905	1.386		5.24
										3.919	3.243		4.769
										4.153	3.601		5.174
										3.669	2.051		6.791
										4.064	2.164		4.789
										3.542	2.832		4.669
										3.895	2.937		5.514
										4.509	3.219		5.947
										4.134	2.771		4.569
										4.578	3.263		4.229
										5.092	4.134		6.002
										4.134	2.538		5.128
										4.067	1.946		4.102
										4.506	4.153		5.189
										5.24	2.977		4.054
										3.733	2.47		5.262
										4.467	4.728		4.878
										3.922	3.844		5.516
										4.244	2.762		4.134
										5.037	3.436		6.333
										3.659	3.626		4.974
										2.981	2.432		5.192
										4.363	2.99		3.44
										5.449	1.959		4.587
										4.951	2.339		5.334
										4.951	2.937		4.083
										4.39	3.098		5.128
										4.677	1.953		4.943
										4.244	2.411		3.733
										4.923	2.923		4.964
										4.219	3.247		4.714
										4.421	4.067		4.134
										3.582	2.762		5.858
										4.426	2.752		3.669
										5.182	2.564		5.371
										3.59	2.432		4.789
										4.868	2.322		5.713
										4.067	2.432		4.996
										3.343	4.257		3.409
										5.629	2.771		5.051
										4.543	3.343		5.151
										3.905	2.99		5.703
										4.293	3.744		4.578
										4.083	3.409		5.733
										5.876	3.644		4.257
										4.601	3.786		4.134
										5.817	3.698		4.714
										4.592	2.832		4.94
										4.429	3.098		6.458
										3.436	1.953		4.485
										4.028	1.898		5.192
										4.429	3.568		5.037
										4.134	2.99
										3.644	2.305
										3.899	1.67
										3.975	3.47

## Sheet: Fig.2
	Figure 2a								Figure 2b and 2c
		Relative fluorescence			Skewness					Relative fluorescence of WDL7-GFP
		control	ABA	ABA+Taxol	control	ABA	ABA+Taxol			Guard cell				Pavement cell
	YFP-Tubulin	0.909008	0.71225	0.696355	0.792	0.654	1.354			control	ABA	ABA+Taxol	ABA+Taxol+MG132	control	ABA	ABA+Taxol	ABA+Taxol+MG132
	YFP-Tubulin	1.02591	0.495326	0.718167	1.202	1.031	1.147		WDL7-GFP	0.945368	0.293636	0.302677	1.05037	0.918018	0.945326	0.957861	1.12011
	YFP-Tubulin	0.987046	0.599307	0.698141	0.969	1.191	1.021		WDL7-GFP	1.00608	0.346072	0.355112	1.04793	1.06017	1.24348	0.895822	1.19726
	YFP-Tubulin	1.02626	0.670973	0.801141	1.249	0.664	1.305		WDL7-GFP	1.1269	0.465587	0.474628	1.11429	1.19036	1.24984	0.94	1.51997
	YFP-Tubulin	0.91475	0.622589	0.989357	0.988	0.479	0.971		WDL7-GFP	1.02153	0.403208	0.412248	0.993148	1.15137	1.19509	0.923659	1.23832
	YFP-Tubulin	0.946504	0.468928	0.899275	1.61	0.476	1.141		WDL7-GFP	1.07044	0.527515	0.536556	0.951109	0.878614	0.910661	0.956911	1.30607
	YFP-Tubulin	0.950005	0.703252	1.14298	0.83	0.54	0.966		WDL7-GFP	0.930497	0.567248	0.576289	0.950883	0.951935	1.06528	0.884421	1.37815
	YFP-Tubulin	0.937086	0.514827	1.25519	1.136	0.464	1.644		WDL7-GFP	0.926474	0.389331	0.398371	0.951154	0.970058	0.745188	0.990164	0.996078
	YFP-Tubulin	1.13609	0.685607	0.951581	0.358	0.457	1.879		WDL7-GFP	0.939537	0.471238	0.471238	0.870784	0.876701	0.798059	1.06189	0.977124
	YFP-Tubulin	0.990687	0.572559	1.04618	0.8	0.52	1.316		WDL7-GFP	1.19656	0.378256	0.384494	0.912325	0.872877	0.768506	1.14046	0.819474
	YFP-Tubulin	1.07559	0.563211	0.988482	0.917	0.643	1.298		WDL7-GFP	0.938588	0.380742	0.38698	1.02917	1.29735	0.772372	0.851168	0.858712
	YFP-Tubulin	0.957813	0.574835	1.02675	0.882	0.586	1.306		WDL7-GFP	0.795883	0.427888	0.434126	1.12876	1.50068	1.05581	0.965367	0.966051
	YFP-Tubulin	1.08168	0.648286	0.706473	0.99	0.805	0.987		WDL7-GFP	0.988899	0.508711	0.514949	0.921411	1.18778	0.962534	0.894302	0.963657
	YFP-Tubulin	1.11343	0.603158	0.940272	0.776	0.917	1.345		WDL7-GFP	0.961641	0.468571	0.474809	0.733594	0.75799	0.792199	0.891926	1.00788
	YFP-Tubulin	0.958303	0.557504	1.00189	1.122	0.649	1.325		WDL7-GFP	1.07835	0.483533	0.492076	0.744307	0.796397	0.836466	0.975058	0.848603
	YFP-Tubulin	0.932955			1.04	0.386	1.564		WDL7-GFP	0.986729	0.498088	0.506631	1.28828	0.706199	1.06379	1.46149	0.837879
	YFP-Tubulin	1.00025			1.052	0.783	1.511		WDL7-GFP	1.0567	0.541844	0.550388	1.11004	1.00298	1.10631	1.59792	0.701295
	YFP-Tubulin	1.01439			0.842	0.468	1.335		WDL7-GFP	0.915128	0.594279	0.602823		0.880526	1.13561	1.45484	0.828153
	YFP-Tubulin	1.0613			0.665	0.576	1.586		WDL7-GFP	1.04685	0.594279	0.634239			1.05743	0.951401
	YFP-Tubulin	1.06228							WDL7-GFP	0.915037	0.483442	0.49506				0.916533
	YFP-Tubulin	0.88002							WDL7-GFP	1.14191	0.485612	0.497229				0.883756
	YFP-Tubulin	0.973812							WDL7-GFP	0.99699		0.573486				0.794164
	YFP-Tubulin	0.953016							WDL7-GFP	1.0139		0.412972				1.15339
	YFP-Tubulin	1.02808							WDL7-GFP			0.433177				0.992159
	YFP-Tubulin	1.08374
									Relative fluorescence in guard cells		P value		Relative fluorescence in pavement cells		P value
	Relative fluorescence		P value		Skewness		P value		control	ABA	1.46494e-22		control	ABA	0.800431
	control	ABA	4.732e-16		control	ABA	0.000277807			ABA+Taxol	1.96942e-23			ABA+Taxol	0.729603
		ABA+Taxol	0.118373			ABA+Taxol	0.000110277			ABA+Taxol+MG132	0.7566			ABA+Taxol+MG132	0.659302
	ABA	control	4.732e-16		ABA	control	0.000277807		ABA	control	1.46494e-22		ABA	control	0.800431
		ABA+Taxol	1.78008e-06			ABA+Taxol	1.39674e-10			ABA+Taxol	0.712334			ABA+Taxol	0.506844
	ABA+Taxol	control	0.118373		ABA+Taxol	control	0.000110277			ABA+Taxol+MG132	4.58781e-12			ABA+Taxol+MG132	0.471245
		ABA	1.78008e-06			ABA	1.39674e-10		ABA+Taxol	control	1.96942e-23		ABA+Taxol	control	0.729603
										ABA	0.712334			ABA	0.506844
										ABA+Taxol+MG132	7.85074e-12			ABA+Taxol+MG132	0.887794
									ABA+Taxol+MG132	control	0.7566		ABA+Taxol+MG132	control	0.659302
										ABA	4.58781e-12			ABA	0.471245
										ABA+Taxol	7.85074e-12			ABA+Taxol	0.887794
	Figure 2d
	Figure 2e						Figure 2g
		Relative protein level					Relative protein level
		0 min	40 min	80 min	120 min		control	0.5 h	1 h	2 h	2 h+MG132
	control	1	0.84	0.58	0.1		1	0.833658	0.740415	0.660701	0.929726
	control	1	0.875397	0.774157	0.195767		1	0.88505	0.820189	0.733425	1.10598
	control	1	0.940905	0.739783	0.0954891		1	0.864671	0.781704	0.670043	1.1793
	ABA	1	0.58	0.19	0.03
	ABA	1	0.749623	0.346669	0.0954036
	ABA	1	0.693119	0.395565	0.0176341
	P value		0.0311904	0.0108983	0.117533
	Figure 2f

## Sheet: Fig.3
	Figure 3b											Figure 3c						Figure 3g
		Relative gene expression				WDL7		P value					Ct values			Relative gene expression			Stomatal aperture, μm
		WDL7	MREL57	RD29A		control	0.5 h	0.579476					UBQ	WDL7		WT	1		control					ABA					ABA+MG132						P value		control					ABA					ABA+MG132
	control	1	1	1			1 h	0.110068				WT	20.784	25.716		WT	1		WT	wdl7-1	wdl7-2	OE#1	OE#2	WT	wdl7-1	wdl7-2	OE#1	OE#2	WT	wdl7-1	wdl7-2	OE#1	OE#2				WT	wdl7-1	wdl7-2	OE#1	OE#2	WT	wdl7-1	wdl7-2	OE#1	OE#2	WT	wdl7-1	wdl7-2
	control	1	1	1			2 h	0.0612093				WT	21.04	25.658		WT	1		4.692	5.213	5.013	4.033	5.362	2.741	1.088	2.293	3.395	3.39	5.192	2.47	3.098	4.672	4.577		control	WT
	control	1	1	1		0.5 h	control	0.579476				WT	20.639	25.87		wdl7-1	0.400257		4.225	3.677	4.175	4.472	5	2.965	1.605	3.701	3.916	3.152	4.318	3.421	3.626	3.889	5.065			wdl7-1	0.280311
	0.5 h	1.12662	1.09505	13.0683			1 h	0.337622				wdl7-1	20.609	26.862		wdl7-1	0.301243		4.483	4.823	3.815	5.35	4.084	2.817	2.432	2.874	3.982	3.02	4.083	2.322	2.64	4.267	4.568			wdl7-2	0.368395	0.839029
	0.5 h	1.03598	0.99103	10.8085			2 h	0.720862				wdl7-1	20.391	26.74		wdl7-1	0.368567		5.398	5.24	4.581	4.831	4.969	2.241	2.322	0.811	3.975	3.63	3.626	3.231	3.975	5.202	4.798			OE#1	0.505901	0.758275	0.897293
	0.5 h	0.942131	1.27721	14.5304		1 h	control	0.110068				wdl7-1	20.023	26.694		OE#1	19.603		4.755	5.35	3.219	4.687	3.724	2.994	2.757	1.038	3.41	3.91	4.21	3.601	3.307	5.202	3.916			OE#2	0.788597	0.467365	0.58103	0.706033
	1 h	1.16312	1.32869	32.273			0.5 h	0.337622				OE#1	21.021	21.66		OE#1	14.9804		4.252	4.958	5.041	4.609	4.429	2.64	1.791	2.27	3.062	4.158	3.436	3.119	2.99	4.453	4.669		ABA	WT	8.20631e-113	4.45281e-102	4.02738e-110	1.14209e-63	9.94824e-68
	1 h	1.1274	1.10803	25.5556			2 h	0.326531				OE#1	20.951	21.664		OE#1	23.1029		4.345	4.103	4.532	4.518	5.994	2.731	1.784	1.953	3.223	4.286	3.8	3.698	4.064	4.894	4.069			wdl7-1	7.83833e-104	1.36466e-100	1.11215e-104	3.77499e-73	2.82004e-77	0.213615
	1 h	1.0324	1.29235	27.4741		2 h	control	0.0612093				OE#1	20.975	21.676		OE#2	21.9934		4.678	5.054	4.261	4.644	4.112	2.921	4.012	1.386	3.302	3.347	4.789	3.556	2.977	4.252	4.612			wdl7-2	3.77709e-111	9.141e-105	8.39352e-111	2.69535e-71	5.74063e-76	0.6563	0.468433
	2 h	1.03025	0.982103	59.3428			0.5 h	0.720862				OE#2	21.44	21.913		OE#2	17.4481		4.113	4.895	3.705	5.273	4.187	2.601	4.102	2.615	4.396	4.261	4.411	2.869	3.571	4.192	4.568			OE#1	3.27003e-09	6.03376e-11	7.98155e-11	3.57691e-09	9.31115e-09	5.52063e-43	6.95526e-46	6.87915e-45
	2 h	1.08147	0.974327	47.8352			1 h	0.326531				OE#2	21.431	21.924		OE#2	12.667		4.692	5.09	4.285	3.762	4.532	3.102	3.44	1.849	4.024	3.198	2.99	2.757	3.231	4.935	5.057			OE#2	2.15305e-10	2.63081e-12	2.99774e-12	5.63656e-10	1.36858e-09	5.9519e-53	1.85191e-55	2.83765e-55	0.871434
	2 h	1.05995	1.05482	56.025								OE#2	20.357	21.925					5.379	5.938	4.113	4.194	4.558	3.024	3.307	1.891	3.314	3.409	3.231	3.149	3.698	4.387	3.947		ABA+MG132	WT	2.98488e-14	2.23212e-16	1.33624e-16	1.67523e-12	2.86451e-12	7.49564e-100	1.83631e-74	5.16844e-82	0.83273	0.670945
																			5.674	5.35	4.419	5.782	5.419	2.908	2.114	1.891	3.441	3.409	2.901	3.47	3.949	3.764	4.139			wdl7-1	1.40836e-61	6.97595e-62	1.27688e-63	1.44394e-47	2.28334e-49	6.50301e-16	4.13988e-14	1.34833e-13	1.3687e-22	3.5255e-27	1.59751e-32
	MREL57		P value			RD29A		P value											5.35	4.509	4.175	5.474	4.558	2.698	3.194	1.813	4.261	4.08	4.578	3.626	4.366	4.477	5.12			wdl7-2	2.9588e-36	3.23391e-38	2.84935e-38	2.24208e-33	1.74825e-33	1.95036e-16	3.3744e-16	1.68226e-15	6.23176e-14	5.45851e-16	7.32001e-17	0.0544998
	control	0.5 h	0.284608			control	0.5 h	0.00830904											3.788	5.314	5.796	4.472	4.062	2.698	1.135	1.088	3.67	4.158	3.919	2.394	2.684	5.078	5.156			OE#1	0.00842579	0.00048532	0.000710334	0.00325588	0.00772713	9.47994e-62	4.17392e-68	2.43484e-67	0.000551418	0.000342829	1.64773e-05	7.36291e-40	8.1682e-26
		1 h	0.0707204				1 h	0.0052605											4.285	5.051	5.013	3.807	3.893	2.915	2.799	1.63	3.075	3.331	3.327	4.327	3.44	5.096	4.635			OE#2	0.00659401	0.000312181	0.000457466	0.00260762	0.00638847	8.32801e-72	1.67523e-76	3.15771e-77	0.000284222	0.000149078	4.08328e-06	4.42939e-44	2.57482e-27
		2 h	0.897082				2 h	0.00407597											4.255	4.44	4.692	5.201	4.44	2.937	2.799	1.297	4.185	3.331	3.919	3.194	4.229	3.913	3.997
	0.5 h	control	0.284608			0.5 h	control	0.00830904											3.982	5.465	5.041	4.734	3.617	3.037	3.493	1.605	4.212	3.347	2.923	3.339	2.923	4.53	5.117
		1 h	0.324307				1 h	0.00576802											4.188	4.575	4.225	3.724	3.893	2.731	1.791	1.654	3.826	3.859	3.698	3.149	3.28	4.157	4.533
		2 h	0.293708				2 h	0.00367038											4.509	5.587	3.631	4.924	5.272	2.852	5.334	1.63	4.261	4.147	4.736	3.698	2.887	3.591	4.253
	1 h	control	0.0707204			1 h	control	0.0052605											4.612	4.331	5.133	5.093	3.889	3.054	2.438	1.622	3.768	3.413	4.816	3.467	3.905	4.842	4.753
		0.5 h	0.324307				0.5 h	0.00576802											3.754	5.153	5.398	3.607	4.331	2.103	2.176	1.747	4.997	4.873	3.029	3.085	3.626	4.978	4.115
		2 h	0.0584625				2 h	0.00576415											5.173	5.262	3.889	4.979	3.53	2.309	1.724	3.508	3.544	3.247	5.045	2.361	3.56	4.839	4.157
	2 h	control	0.897082			2 h	control	0.00407597											5.19	4.927	4.175	3.901	4.552	2.775	1.147	0.946	3.239	3.821	3.307	3.508	3.556	5.25	4.267
		0.5 h	0.293708				0.5 h	0.00367038											4.532	5.309	4.396	4.652	4.234	2.241	3.542	2.108	3.096	3.95	5.552	3.06	4.054	4.703	4.414
		1 h	0.0584625				1 h	0.00576415											4.766	5.505	3.757	4.206	4.801	2.462	3.482	1.038	4.483	4.221	4.714	2.699	4.207	4.568	4.179
																			5.408	5.398	4.138	4.252	4.276	2.55	2.339	2.411	4.024	3.593	3.44	2.718	3.895	5.189	3.875
	Figure 3d									Figure 3e									3.631	4.67	6.124	5.201	3.705	2.55	2.64	3.06	3.776	4.286	3.307	2.305	3.626	3.792	3.997
		Water loss (%)									Survival rate (%)				P value				4.678	4.839	4.692	3.893	4.249	2.606	1.026	1.849	3.069	3.152	3.307	2.176	3.56	4.435	3.865
		0	0.5 h	1 h	1.5 h	2 h	2.5 h	3 h			WT	78.5714		WT vs wdl7-1	0.774575				5.2	5.314	3.985	4.493	4.752	2.62	2.293	2.564	4.295	4.139	3.571	2.032	3.626	4.429	4.125
	WT	0	18.75	23.4375	28.125	31.25	37.5	42.1875			WT	83.3333		WT vs wdl7-2	0.314993				5.515	3.839	5.51	3.657	4.513	3.202	3.582	2.259	3.625	3.872	4.157	2.432	3.744	3.806	4.51
	WT	0	14.1176	17.6471	21.1765	23.5294	28.2353	31.7647			WT	85.1852		WT vs OE#1	0.00281602				4.062	5.688	4.44	4.612	3.705	3.037	1.307	0.946	3.552	4.708	4.216	2.253	3.626	4.157	3.997
	WT	0	16.6667	20.8333	25	27.7778	33.3333	37.5			wdl7-1	83.3333		WT vs OE#2	2.08641e-05				4.766	5.051	3.869	3.901	4.139	2.684	2.762	1.459	3.57	4.466	4.878	3.44	4.057	4.157	4.233
	wdl7-1	0	17.3709	23.4742	28.169	33.8028	38.4977	43.662			wdl7-1	86.2069							5.559	5.35	3.869	5.987	4.112	3.125	4.057	1.267	5.948	3.331	6.376	3.247	3.855	3.58	4.728
	wdl7-1	0	15.1899	18.9873	22.7848	25.3165	30.3797	34.1772			wdl7-1	80							4.225	5.023	5.24	3.984	4.162	2.908	2.438	0.725	4.08	3.331	3.919	2.757	2.977	3.466	4.089
	wdl7-1	0	17.3913	21.7391	26.087	28.9855	34.7826	39.1304			wdl7-2	83.3333							3.99	5.008	4.828	5.325	4.162	2.908	1.754	1.898	4.212	3.486	3.409	3.542	3.47	4.591	4.795
	wdl7-2	0	17.3913	20	23.4783	29.5652	33.0435	37.3913			wdl7-2	93.1034							4.913	4.194	5.038	4.887	3.581	3.132	1.395	1.724	4.396	3.486	3.556	2.776	2.977	3.664	4.39
	wdl7-2	0	12.3711	19.5876	22.6804	27.8351	30.9278	32.9897			wdl7-2	83.871							4.644	4.634	5.031	4.206	4.519	2.961	3.098	1.538	3.418	4.371	3.327	2.361	2.432	3.764	3.404
	wdl7-2	0	15	23.75	27.5	33.75	37.5	40			OE#1	16.6667							3.938	5.183	5.557	4.612	4.084	3.41	1.235	2.253	4.184	3.413	4.567	2.66	4.028	4.176	3.94
	OE#1	0	28.7671	35.6164	41.0959	41.0959	46.5753	53.4247			OE#1	27.5862							5.065	4.197	4.178	4.472	3.878	2.242	1.235	3.28	3.368	3.463	3.786	3.243	3.508	5.258	5.033
	OE#1	0	16.3265	24.4898	31.6327	37.7551	42.8571	47.9592			OE#1	9.67742							3.657	4.621	4.225	4.197	3.847	2.679	1.088	3.28	3.452	3.682	5.302	3.501	2.757	3.428	3.357
	OE#1	0	21.8182	27.2727	32.7273	36.3636	43.6364	49.0909			OE#2	18.75							3.537	4.084	4.801	4.542	4.689	2.457	3.467	3.28	3.102	3.953	3.786	2.394	3.482	4.089	4.304
	OE#2	0	24.0964	27.7108	32.5301	40.9639	45.7831	51.8072			OE#2	13.7931							3.682	3.762	4.801	5.19	4.841	2.742	3.132	1.026	3.796	3.953	3.219	3.339	3.44	3.664	5.023
	OE#2	0	20	25	30	33.3333	40	45			OE#2	17.8571							4.849	4.197	4.619	4.506	3.884	2.645	2.832	1.597	4.785	4.286	3.855	2.776	3.44	4.28	4.591
	OE#2	0	18.8235	28.2353	36.4706	43.5294	49.4118	55.2941											4.849	4.061	4.402	3.574	4.221	2.326	2.981	1.495	3.834	4.711	3.501	2.981	2.564	4.157	4.669
																			3.724	4.882	4.042	5.065	4.702	3.132	1.784	1.605	3.724	4.571	3.409	4.736	4.523	4.498	4.795
	Figure 3f																		4.221	4.461	4.558	4.334	4.388	3.102	1.235	1.654	3.884	4.148	4.067	2.64	4.083	4.486	3.489
		Temperature (℃)						Temperature (℃)		P value									5.765	4.358	4.481	4.839	3.824	3.102	2.438	4.612	3.069	4.234	3.327	3.659	2.411	4.521	3.98
		WT	wdl7-1	wdl7-2	OE#1	OE#2		WT	wdl7-1	0.770167									4.187	3.847	5.407	4.388	5.126	3.069	1.297	3.029	3.724	3.625	3.386	3.44	3.263	4.45	3.325
		22.52	22.64	22.31	22.14	22.13			wdl7-2	0.854689									5.211	4.519	3.705	5.146	3.984	2.281	2.837	1.849	4.678	4.343	3.698	3.796	2.533	3.997	3.764
		22.19	22.62	22.12	21.8	21.45			OE#1	0.00127067									3.418	4.461	5.023	5.538	3.724	2.304	2.832	0.725	3.871	4.583	3.307	2.977	2.674	3.664	4.381
		22.17	21.88	21.95	22.15	21.98			OE#2	0.00253343									4.438	3.537	4.045	3.741	4.59	2.698	2.832	1.953	3.115	4.416	4.802	2.923	3.899	3.345	3.459
		22.04	22.04	22.07	21.4	21.58		wdl7-1	WT	0.770167									3.639	4.969	6.683	3.834	3.954	2.858	2.293	1.337	3.39	3.604	3.922	3.556	3.405	4.304	4.591
		22.44	22.63	22.07	21.71	21.66			wdl7-2	0.610075									3.581	5.396	5.493	4.528	5.206	3.098	2.164	1.038	3.898	3.202	3.307	3.542	2.684	3.591	4.484
		21.83	22.48	22.68	21.82	21.42			OE#1	0.000568224									5.446	4.331	3.599	4.402	4.689	3.474	2.164	1.849	3.834	4.449	4.102	2.762	3.926	4.239	3.924
		22.71	22.25	22.05	21.79	21.71			OE#2	0.00133933									4.131	4.147	3.919	4.689	4.702	3.219	2.411	1.038	4.429	3.084	3.28	4.821	3.895	4.304	4.702
		21.97	21.47	22.35	21.61	21.75		wdl7-2	WT	0.854689									4.103	4.519	3.754	4.812	4.652	2.968	2.6	2.6	4.937	3.123	3.844	4.067	3.247	4.086	4.519
		22.29	22.27	22.08	21.8	22.18			wdl7-1	0.610075									4.796	4.358	4.863	3.65	4.343	2.601	2.077	0.946	4.045	4.643	5.066	3.601	3.211	5.12	4.112
		22.29	22.02	22.46	22.23	21.69			OE#1	0.000123058									4.59	4.261	5.15	3.65	5.305	3.246	1.849	0.811	3.63	3.748	4.838	3.467	3.343	4.317	4.553
		22.03	22.12	22.58	21.66	22.16			OE#2	0.0011172									4.343	5.164	3.678	4.032	5	3.421	2.293	1.307	3.063	4.841	2.99	2.114	3.132	3.97	4.194
			22.44	21.9	21.99	21.86		OE#1	WT	0.00127067									4.184	3.776	4.388	4.776	4.328	2.626	2.322	1.67	3.563	3.834	4.157	2.977	3.467	4.891	3.741
			22.72	22.34	21.99	22.34			wdl7-1	0.000568224									4.34	3.563	4.024	4.831	4.499	3.53	1.395	1.849	3.552	4.388	3.194	3.644	4.054	5.148	4.08
			21.96	21.81	21.92				wdl7-2	0.000123058									4.258	4.429	4.678	5.112	4.402	2.62	2.276	2.108	3.776	4.08	4.615	3.198	3.085	5.148	4.402
			22.28	22.15	21.9				OE#2	0.832219									4.78	3.678	4.621	4.261	3.776	2.519	4.714	0.811	3.678	4.112	3.782	2.674	3.149	4.669	4.619
			22.33	22.25				OE#2	WT	0.00253343									4.812	4.461	4.357	3.607	4.234	2.961	2.394	1.297	3.132	3.901	5.535	2.66	3.926	4.105	3.898
				22.32					wdl7-1	0.00133933									4.358	5.35	3.599	5.093	5.562	2.55	2.517	2.438	3.29	4.106	3.493	2.64	2.595	4.486	4.746
				22.25					wdl7-2	0.0011172									5.328	5.01	4.753	3.884	5.562	2.961	2.305	1.791	4.068	4.644	4.429	2.293	2.718	4.703	4.243
									OE#1	0.832219									4.112	4.162	4.187	4.032	5.062	3.387	1.495	1.386	4.741	3.29	4.067	3.855	2.718	4.935	3.581
																			3.266	3.552	5.342	3.938	4.876	2.974	1.495	1.307	3.474	3.904	4.943	2.887	4.543	4.089	4.935
																			4.249	4.358	4.897	4.194	4.221	3	2.339	3.733	4.937	4.071	3.676	2.108	2.133	3.609	3.587
																			4.052	4.206	5.61	4.184	4.032	2.606	2.432	0.669	3.247	4.234	2.47	2.79	3.149	4.089	4.194
																			4.746	4.113	4.27	4.429	4.328	2.241	3.029	0.946	3.05	4.258	2.699	4.134	3.327	3.82	3.169
																			4.032	3.607	3.99	4.343	4.839	3.096	3.029	0.585	4.545	4.619	4.015	4.219	2.361	3.485	4.697
																			4.689	4.948	4.812	3.765	4.528	2.17	2.454	2.133	3.425	4.839	4.169	2.887	2.923	3.265	3.418
																			4.147	5.1	3.984	3.452	5.477	2.645	2.869	0.811	3.575	4.528	5.622	3.327	3.44	4.242	4.862
																			4.261	4.965	4.112	4.472	4.234	3.013	2.615	3.343	3.378	3.482	2.99	4.473	4.015	4.079	4.071
																			3.99	4.775	4.304	3.771	4.358	2.704	2.006	2.322	3.924	3.181	2.64	2.762	3.157	4.637	3.967
																			3.901	4.221	3.824	4.689	4.405	2.943	1.67	1.088	5.332	3.368	4.309	3.676	3.016	4.304	3.898
																			5.41	5.651	4.565	5.391	4.304	3.115	2.99	2.276	4.562	4.461	2.339	3.676	2.182	4.166	3.898
																			4.402	4.689	5.211	4.388	3.834	3.448	2.475	2.108	4.852	4.402	4.61	3.959	3.263	4.381	4.234
																			5.362	5.97	4.689	4.112	3.752	3.429	3.601	3.386	4.542	4.461	4.473	3.8	3.339	4.115	5.251
																			3.898	3.796	3.581	5.146	5.041	2.309	2.832	0.986	5.34	4.841	2.799	2.432	2.411	3.718	4.746
																			3	4.243	3.901	4.849	4.367	2.761	3.06	3.844	4.796	3.06	2.79	3.855	2.564	3.393	4.112
																			4.429	4.184	3.657	4.905	5.362	2.747	2.79	2.253	4.969	4.528	2.64	2.62	2.276	4.663	3.587
																			3.474	4.024	4.429	4.134	4.852	2.968	2.538	2.538	4.876	3.884	4.157	2.837	2.564	3.591	3.262
																			4.542	3.847	4.234	5.484	5.342	3.41	2.305	1.849	4.948	2.965	3.231	3.508	2.757	5.331	4.528
																			4.841	5.484	4.516	4.876	4.655	2.885	2.564	2.615	3.834	3.678	4.578	3.132	3.905	4.521	4.924
																			4.689	4.744	4.285	4.243	4.473	2.103	2.99	3.421	4.197	4.702	3.467	4.381	3.307	4.01	4.655
																			5.34	5.647	4.499	4.722	4.328	2.854	2.47	0.811	4.045	4.796	4.366	2.99	2.077	3.62	4.042
																			4.702	4.388	4.876	5.01	5.082	3.219	2.762	2.874	4.27	4.328	4.543	2.79	2.432	4.375	4.358
																			4.542	3.563	5.362	4.221	4.024	3.318	2.339	2.64	4.234	3.807	5.676	2.322	2.006	3.913	4.184
																			4.061	5.666	4.328	3.713	4.033	2.281	3.231	1.813	4.652	4.194	4.381	4.281	3.119	5.12	4.565
																			3.625	3.834	4.652	4.358	4.378	2.937	3.44	0.827	4.763	4.221	3.922	4.281	2.523	4.548	3.678
																			4.131	4.27	5.251	4.304	4.024	3.081	2.595	1.147	4.358	4.969	3.922	3.669	3.571	3.947	4.461
																			4.402	5.571	5.266	4.006	4.489	3	3.626	1.026	5.266	3.884	4.309	2.114	2.108	3.803	5.062
																			5.052	3.724	4.131	3.834	5.19	2.76	2.051	1.605	3.929	4.348	5.752	3.047	2.305	3.689	4.863
																			4.367	5.512	4.493	4.553	5.242	3.247	2.615	3.085	4.125	5.5	4.366	2.832	4.005	3.725	4.553
																			3.99	3.639	4.585	4.461	4.225	2.994	2.293	4.054	4.348	3.834	4.229	2.206	3.899	4.405	4.134
																			4.295	4.484	4.221	4.588	4.852	3.069	3.701	1.67	4.348	4.388	3.855	3.817	3.733	3.428	4.839
																			4.206	4.045	3.993	4.682	4.396	2.901	2.874	2.99	3.716	3.99	2.771	3.077	3.098	3.466	3.429
																			3.874	4.197	5.383	5.014	4.396	2.76	2.293	3.556	4.642	4.112	4.615	3.119	3.132	3.696	3.884
																			5.008	4.697	3.884		4.175	2.296	1.038	3.06	3.815	3.99	3.601	2.64	2.752	3.52	3.901
																			4.355	4.652	4.071			3.387	2.27	2.757	4.103	4.876	3.421	3.263	4.485	3.916	3.391
																			4.194	4.652	4.603			3.081	1.953	2.253	4.052	3.928	3.733	4.293	3.421	4.672	5.003
																			4.677	4.568	4.084			2.413	1.386	3.23		4.112	3.132	3.307	2.684	4.748	4.134
																			4.035	4.042	3.765			3.063	2.615	2.398		4.234	3.343	4.281	2.032		4.08
																			3.878	5.003	4.234			3.152	1.849	2.419		4.776	3.698	2.182	2.615		4.948
																			4.839	4.905	4.489			2.927	1.891	3.226		4.449	5.262	3.186	3.556		4.206
																			4.367	4.402	5.062			2.324	1.891	3.309		3.607	3.284	2.322	4.485		4.697
																			4.493	4.484	4.221			3.063	1.813	3.916			2.475	3.946	2.114		3.512
																			4.746	3.99	4.542			2.261	1.088	2.586			3.409	3.508	4.005		3.561
																			3.878	4.258	3.807			3.395	1.63	2.994			3.761	2.615	4.932		3.561
																			3.779	4.084	4.34			2.643	1.297	2.241			4.363	3.029			4.891
																			4.796	4.461	5.422			2.473	1.605	2.858			2.699	2.99			3.947
																			4.722	5.023	4.585			2.462	1.654	3.06			3.895	3.194			3.301
																			4.343	4.702	3.356			2.483	1.63	3.954			2.887	3.231
																			4.776	5.234	3.993			2.623	1.622	3.741			3.06	3.733
																			4.112	4.553	5.917			3.075	1.747	3			4.485	2.206
																			4.519	5.682	4.355			3.174	3.508	2.854			2.99	3.421
																			3.834	5.008	5.003			2.866	1.953	2.908			5.027	3.421
																			4.194	3.993	4.833			3.474	2.108	3.202			2.517	2.276
																			5.164	3.448	5.039			2.741	1.038	2.194			5.523	2.837
																			4.206	3.448	4.702			2.84	2.411	3.125			3.705	2.538
																			5.41	4.689	4.812			2.008	3.06	3.075			2.674	3.211
																			4.258	3.657	4.905			3.089	1.849	3.242			4.067	3.626
																			4.061	4.812	4.852			2.051	2.564	2.398			3.744	2.981
																			4.787	5.34	4.187			2.454	2.259	3.984			4.219	2.322
																			3.537	4.258	3.871			2.176	4.293	3.984			4.244	2.937
																			4.935	3.71	4.221			3.075	1.459	2.626			2.432	4.169
																			5.32	3.834	4.04			2.742	1.267	3.062			4.157	4.244
																			3.938	3.984	4.358			3.422	3.493	2.519			3.231	4.169
																			4.071	4.796	4.473			3.347	1.898	2.021			3.374	2.762
																			4.812	4.744	4.106			2.413	1.724	3.448			2.684	3.659
																			5.184	4.542	4.702			2.775	1.538	3.177			3.047	2.923
																			4.763	3.552	4.393			3.058	2.253	3.075			3.796	3.119
																			3.741	3.884	3.798			2.854	3.28	2.092			4.012	2.206
																			3.779	5.201	3.682			3.314	3.28	2.499			2.6	3.047
																			4.071	4.916	5.01			2.993	3.28	3.02			3.339	3.386
																			4.402	5.211	3.874			3.123	1.026	2.541			3.744	2.564
																			3.99	4.652	3.463			2.866	1.597	3.123			4.219	2.481
																			4.473	5.065	3.402			3.226	1.495	2.962			3.421	4.644
																			6.163	3.713	4.597			3	1.605	2.053			3.786	3.047
																			4.763	3.765	3.954			3.101	1.654	2.034			2.869	3.919
																			5.052	4.59	4.34			2.597	4.612	2.11			3.243	3.919
																			5.283	3.081	3.552			2.166	3.029	2.364			4.769	4.015
																			4.621	4.27	4.206			2.908	1.849	2.324			3.28	2.615
																			5.194	3.537	4.588			2.927	2.259	2.98			3.307	3.744
																			5.41	3.874	4.542			2.835	1.953	2.457			3.211	2.006
																			3.214	3.678	3.625			2.152	1.337	3.848			3.493	3.343
																			3.824	3.904	4.473			3.063	1.038	3.198			3.307	4.309
																			4.689	3.967	5.458			2.765	1.849	3.575			4.769	2.981
																			4.655	3.884	4.258			2.135	1.038	3.63			4.144	3.905
																			4.697	4.045	5.345			2.008	2.6	3.748			3.855	3.047
																			4.34	4.187	5.065			2.567	2.858	2.623			3.949	3.115
																			4.295	4.613	3.904			2.567	3.043	3.189			4.293	2.62
																			4.286	4.295	5.065			3.259	1.307	3.101			2.771	2.114
																			3.928	4.461	4.334			2.779	1.67	3.222			3.115	3.772
																			4.071	3.967	3.662			2.564	1.849	3.222			2.114	2.752
																			3.713	4.438	4.642			2.077	2.108	3.474			2.762	3.899
																			3.657	3.537	3.984			3.123	3.552	2.602			3.644	4.284
																			5.003	5.194	4.197			2.103	1.297	2.993			4.587	2.108
																			4.035	4.516	4.042			3.318	2.438	3.222			4.351	3.405
																			3.552	4.27	5.164			2.684	1.791	3.214			3.905	3.467
																			4.112	3.639	3.967			2.414	1.386	3.617			3.44	2.114
																			4.131	3.724	4.328			2.307	1.307	2.307			4.054	2.615
																			3.421	3.368	4.935			2.194	3.733	2.98			3.077	4.281
																			5.484	4.112	4.689			2.117	1.979	2.663			3.844	2.293
																			3.878	3.581	3.824			2.483	2.99	2.279			2.832	3.327
																			4.812	4.744	4.796			2.586	1.813	2.364			3.782	2.762
																			4.812	3.57	5.383			2.525	2.133	2.779			4.61	2.832
																			4.839	4.258	4.355			2.799	2.817	3.378			4.669	4.028
																			4.071	4.27	4.763			2.117	3.343	2.835			3.626	2.259
																			3.807	4.677	3.924			2.923	2.322	3.425			4.318	3.307
																			3.884	4.449	5.273			3.119	1.088	2.687			3.744	3.247
																			3.537	5.146	4.084			2.718	2.276	2.117			3.149	2.206
																			3.581	5.146	5.164			2.276	2.108	3.02			3.263	2.064
																			3.639		5.144			1.67	3.386	2.034			3.782	3.626
																			5.345		5.325			3	3.262	2.364			4.207	2.339
																			5.123		4.655			2.993	3.844	3.123			3.482	2.108
																			5.493		6.274			2.821	2.253	3.482			2.99	2.077
																			4.258		4.484			2.432	2.538	2.178			3.644	3.284
																			4.343		3.878			2.904	1.849	2.618			3.644	2.481
																			3.325		5.171			2.208	2.615	2.135			4.703	2.475
																			4.461		5.206			3.115	3.421	2.324			5.963	3.339
																			5.154					3.077	2.742	2.835			3.899	2.432
																			5.266					2.178	2.874	2.618			3.975	2.699
																			4.461					2.279	2.64	2.793			3.786	4.266
																			5.126					2.687	1.813	2.76			2.517	2.27
																			4.905					3.235	0.827	3.202			4.485	2.339
																								3.089	1.147	2.993			3.782
																								3.089	1.026	2.117			3.198
																								3.421	1.605	2.663			4.426
																								2.586	3.085	3.033			6.23
																								2.959	4.054	2.296			3.827
																								2.903	1.67	2.779			3.085
																								2.309	2.99	3.283			4.878
																								1.088	3.556	2.135			3.568
																								2.467	3.06	2.292			2.64
																								2.425	2.757	2.835			3.959
																								2.601	2.253	2.034			3.448
																								2.626	2.872	2.89			3.626
																								2.419	3.709	3.089			4.266
																								2.908	3.247	3.247			3.782
																								2.103	2.84	2.98			2.253
																								2.581	3.283	2.117			3.796
																								2.04	2.76	2.307			4.429
																								2.908	2.84	3.246			3.119
																								2.258	2.413	3.246			5.535
																								2.121	2.663	3.101			3.899
																								2.247	3.202	2.184			3.905
																								2.684	3.512	2.663			5.189
																								2.586	3.08	3.331			3.975
																								2.858	3.123	2.702			3.409
																								2.411	3.033	3.266			3.905
																								2.538	3.033	2.208			3.194
																								1.67	3.444	2.184			3.571
																								2.776	2.747	3.321			3.786
																								2.194	3.425	3.548			4.216
																								2.457	2.413	3.56			3.644
																								2.645	2.962	2.817			3.284
																								3.06	4.045	2.541			4.216
																								2.64	2.784	3.101			4.219
																								3.102	3.03	2.765			3.436
																								1.337	2.519	2.457			3.119
																								1.235	2.462	3.246			3.284
																								2.601	3.368	3.474			4.057
																								2.704	3.71	2.922			3.386
																								2.965	2.247	2.11			2.206
																								2.99	2.761	2.117			2.981
																								2.937	2.737	2.364			4.39
																								2.108	3.321	2.854			3.959
																								2.533	3.607	2.755			3.782
																								2.887	3.402	2.835			3.855
																								2.747	3.202	2.985			3.409
																								2.264	3.448	2.079			3.698
																								2.322	3.552	2.55			4.309
																								2.988	2.756	2.793			3.194
																								3.102	3.901	3.081			4.587
																								3.387	2.519	2.601			3.409
																								2.704	3.779	2.509			4.644
																								2.258	2.903	3.57			3.601
																								2.66	2.441	3.421			4.961
																								2.908	3.463	2.784			4.405
																								2.626	3	2.742			3.796
																								2.965	3.309	3.069			4.378
																								1.038	3.682	3.069			4.153
																								2.821	2.943	2.961			5.161
																								1.849	2.467	2.586			4.543
																								3.03	2.194	3.29			4.868
																								3.06	3.226	2.309			3.905
																								2.398	3.098	2.348			4.592
																								2.626	3.928	3.065			3.959
																								3.202	2.04	2.974			4.951
																								3.169	2.908	2.525			3.922
																								1.898	5.371	2.258			3.922
																								2.923	4.449	2.965			4.106
																								2.581	3.685	3.177			3.8
																								2.247	4.621	2.419			4.144
																								2.55	2.626	2.921			5.03
																								2.519	2.525	3.537			4.61
																								2.097	3.834	2.309			3.827
																								3.325	3.115	2.66			4.722
																								2.817	3.99	3.391			4.244
																								3.043	3.713	2.264			7.745
																								2.704	2.821	2.737			5.037
																								2.761	3.169	2.817			5.174
																								2.601	2.601	2.817			3.556
																								2.361	2.601	3.043			4.509
																								2.326	3.765	2.066			3.698
																								2.742	2.606	3.752			3.409
																								2.854	2.684	3.29			4.567
																								2.525	3.607	3.682			3.8
																								2.419	3.226	3.214			3.343
																								2.339	2.121	2.943			4.578
																								2.194	2.525	3.391			3.827
																								2.097	2.441	3.954			3.085
																								2.601	3.807	3.266			4.878
																								2.457	3.013	3.523			3.568
																								2.817	2.309	3.169			5.437
																								2.747	2.398	2.519			3.959
																								2.747	2.519	2.519			3.448
																								2.908	3.421	2.309			3.626
																								2.903	2.509	2.55			4.266
																								2.467	3.523	2.908			3.782
																								2.704	3.391	3.563			4.714
																								3.115	2.381	2.103			3.796
																								2.264	2.784	3.29			4.429
																								2.241	3.214	3.884			3.119
																								2.394	2.381	3.391			5.535
																								3.243	2.103	3.765			3.899
																								2.133	3.724	3.226			3.905
																								1.45	3.242	3.581			5.189
																								2.66	2.921	3.452			3.975
																								1.946		3.452			3.409
																								1.622		3.452			3.905
																								1.813		3.452			3.194
																								1.307		3.069			3.571
																								1.898		3.325			3.786
																								2.114		3.541			4.216
																								2.776		2.586			3.644
																								3.343		3			3.284
																								2.762		2.817			4.216
																								2.438		3.246			2.937
																								3.44		2.309			3.436
																								1.747		2.817			3.119
																								3.098		3.421			3.284
																								2.615		3.065			4.057
																								2.64		3.065			3.386
																								2.887		2.247			3.899
																								2.699		2.903			5.28
																								2.006		3.581			4.39
																								2.411		3.552			3.959
																								1.784		2.121			3.782
																								1.784		3.685			3.855
																								1.495		3.325			3.409
																								1.654		2.817			3.698
																								2.032		2.817			5.713
																								1.946		2.756			3.194
																								1.297		2.742			4.587
																								2.837		3.214			3.409
																								1.835		3.682			4.644
																								2.475		3.489			3.601
																										2.903			4.961
																										2.626			4.405
																										2.961			3.796
																										3.181			4.378
																										2.66			4.153
																										2.854			5.161
																										3.043			4.543
																										2.872			4.868
																										3.607			3.905
																										3.967			4.592
																										2.965			3.959
																										2.292			4.951
																										2.908			3.922
																										3.938			3.922
																										3.013			4.106
																										3.132			3.8
																										2.784			4.144
																										3.581			5.051
																										3.874			3.895
																										3.418			3.827
																													4.722
																													4.244
																													7.745
																													5.037
																													5.174
																													3.556
																													4.509
																													3.698
																													3.409
																													4.567
																													3.8
																													3.343
																													4.578
																													6.093
																													6.576
																													6.285
																													3.448
																													3.946
																													4.266
																													5.235
																													4.543
[truncated: 2 more columns]

## Sheet: Fig.4
	Figure 4b			Figure 4f					Figure 4g
		Relative intensity			Occupancy (%)					Occupancy (%)						P value
		mCherry-Tubulin	WDL7-GFP			control	oryzalin 10 min	oryzalin 20 min			control	ABA		WT/control	WDL7 ox/control	0.463304
		10.667	17.444		WT	24.9864	7.01494	5.53175		WT	25.1088	6.31638			WT/ABA	1.80705e-08
		10.347	17.706		WT	26.5066	14.7571	2.88384		WT	28.6071	13.2876			WDL7 ox/ABA	0.000330273
		14.549	17.573		WT	29.9526	16.6707	3.01583		WT	38.2641	15.0106		WDL7ox/control	WT/control	0.463304
		13.568	18.761		WT	30.2801	15.7955	6.98718		WT	25.516	14.2225			WT/ABA	4.03466e-12
		14.428	21.592		WT	27.331	23.8146	11.7158		WT	21.5427	13.2685			WDL7 ox/ABA	8.16196e-06
		18.048	23.666		WT	24.3484	23.5025	4.53246		WT	28.3073	15.0553		WT/ABA	WT/control	1.80705e-08
		24.818	25.076		WT	28.2522	14.736	5.76302		WT	27.4996	6.5421			WDL7 ox/control	4.03466e-12
		24.757	28.796		WT	29.6417	16.7203	3.62115		WT	25.8083	9.52558			WDL7 ox/ABA	8.32612e-08
		27.139	31.072		WT	25.8083	7.26563	1.43677		WT	24.3912	11.6509		WDL7 ox/ABA	WT/control	0.000330273
		24.346	27.746		WT	26.8565	10.5791	8.348		WT	22.2432	8.40539			WDL7 ox/control	8.16196e-06
		19.012	29.086		WT	24.3865	12.9394	5.73869		WT	22.4603	11.7832			WT/ABA	8.32612e-08
		17.26	26.218		WT	26.6813	9.33499	9.40455		WT	26.686	15.882
		12.698	17.649		WT	28.6441	13.0864	9.73732		WT	36.3867	7.969
		10.063	16.779		WT	34.0585	17.6385	9.06073		WT	14.2898	13.2716
		11.351	20.537		WT	16.5155	8.85034	6.34133		WT	26.8565	13.2685
		12.48	14.67		WT		14.7394			WDL7ox	25.0986	19.0344
		11.222	18.337		WT		13.1257			WDL7ox	26.8094	20.3318
		15.129	16.316		WT		14.778			WDL7ox	32.7951	24.8713
		14.764	18.508		WT		18.1858			WDL7ox	24.2095	18.3601
		14.607	22.245		WDL7ox	24.648	13.4536	6.08617		WDL7ox	25.902	19.6436
		14.646	19.656		WDL7ox	26.3281	20.2512	19.6282		WDL7ox	20.4523	15.5107
		17.274	22.812		WDL7ox	32.2064	13.2395	9.63309		WDL7ox	20.2518	15.3587
		20.732	23.433		WDL7ox	23.7748	17.3713	12.3815		WDL7ox	24.481	18.566
		22.451	22.519		WDL7ox	25.4369	29.7423	11.7467		WDL7ox	27.9764	21.2168
		19.317	35.566		WDL7ox	26.7518	27.8848	10.8189		WDL7ox	28.7655	21.8152
		28.21	39.271		WDL7ox	21.8882	19.9856	10.7322		WDL7ox	24.5421	18.6123
		19.763	28.575		WDL7ox	24.0415	14.5944	12.1642		WDL7ox	25.1962	19.1084
		17.519	26.709		WDL7ox	27.4741	18.8391	17.6058		WDL7ox	24.5398	18.6106
		19.578	23.883		WDL7ox	28.249	13.0739	11.8799		WDL7ox	26.7554	20.2908
		17.768	17.764		WDL7ox	24.1014	20.0099	12.6929		WDL7ox	22.7051	17.2192
		20.282	17.33		WDL7ox	24.7439	15.4349	12.8836		WDL7ox	19.3892
		19.818	17.356		WDL7ox	24.0992	17.8926	5.86055
		22.464	18.809		WDL7ox	26.275	19.8782	10.0655
		24.019	24.251		WDL7ox	22.2975	14.8675	19.7895
		24.176	35.397		WDL7ox	25.7078		11.4976
		26.837	38.752		WDL7ox	22.4034		16.9391
		30.958	34.324		WDL7ox	20.8136		11.2132
		25.34	29.834		WDL7ox	22.2039		12.0262
		27.961	34.376		WDL7ox			12.2169
		25.43	33.194
		23.057	23.139
		19.277	24.277
		19.83	24.232
		16.941	22.49
		20.313	19.798
		16.103	16.371
		17.233	15.058
		17.838	17.234
		21.929	20.438
		21.271	17.893
		19.39	18.873
		19.756	22.259
		24.705	34.144
		27.926	32.704
		30.954	27.027
		26.316	22.655
		23.841	16.971
		21.042	13.158
		15.027	16.956
		18.427	16.333

## Sheet: Fig.5
	Figure 5c					Figure 5f						Figure 5g
												Relative luminescence value
												control	ABA
												0.703814	3.08429
												0.895181	2.53982
												0.805503	2.56624
												0.92801	3.04746
												0.892779	1.87364
												0.980055	2.9826
												0.853545	2.82326
												1.13699	3.16596
												1.4909	3.22521
												1.26831	3.03865
												1.04491	2.82166
												P value:	3.51988e-10
	Figure 5h						Figure 5i				Figure 5j
											Normalized pixel intensity
											WDL7-GFP/Col		WDL7-GFP/mrel57-1
											-ABA	+ABA	-ABA	+ABA
											8.10203	16.543	2.63952	2.27113
											8.8337	18.1375	1.51353	2.09395
											10.6314	20.2033	3.71706	4.34667
													P value
											WDL7-GFP/Col (-ABA)	WDL7-GFP/Col (+ABA)	0.00318284
												WDL7-GFP/mrel57-1 (-ABA)	0.00288981
												WDL7-GFP/mrel57-1(+ABA)	0.00383857
											WDL7-GFP/Col (+ABA)	WDL7-GFP/Col (-ABA)	0.00318284
												WDL7-GFP/mrel57-1 (-ABA)	0.000676247
												WDL7-GFP/mrel57-1(+ABA)	0.000548652
											WDL7-GFP/mrel57-1 (-ABA)	WDL7-GFP/Col (-ABA)	0.00288981
												WDL7-GFP/Col (+ABA)	0.000676247
												WDL7-GFP/mrel57-1(+ABA)	0.785543
											WDL7-GFP/mrel57-1(+ABA)	WDL7-GFP/Col (-ABA)	0.00383857
												WDL7-GFP/Col (+ABA)	0.000548652
												WDL7-GFP/mrel57-1 (-ABA)	0.785543

## Sheet: Fig.6
	Figure 6b							Figure 6c								Figure 6f	Stomatal aperture, μm												P value
		Ct values			Relative gene expression				Water loss (%)								control			ABA			ABA+oryzalin				WT/control	mrel57-1/control	0.236741
		UBQ	MREL57		WT	1			0 h	0.5 h	1 h	1.5 h	2 h	2.5 h	3 h		WT	mrel57-1	mrel57-2	WT	mrel57-1	mrel57-2	WT	mrel57-1	mrel57-2			mrel57-2/control	0.491641
	WT	18.329	23.412		WT	1		WT	0	14.1026	19.2308	24.359	30.7692	34.6154	39.7436		3.538	4.177	4.67	1.934	3.782	3.61	2.854	3.682	3.779			WT/ABA	1.92585e-59
	WT	18.249	23.477		WT	1		WT	0	13.79	18.24	23.34	27.85	31.67	36.54		3.68	4.096	4.746	2.59	5.118	4.746	3.266	3.724	3.214			mrel57-1/ABA	9.64453e-05
	WT	18.242	23.68		mrel57-1	0.034578		WT	0	18.75	23.4375	28.125	32.5	37.5	42.1875		3.538	4.725	3.312	2.494	3.64	4.524	2.17	3.325	2.908			mrel57-2/ABA	2.58721e-08
	mrel57-1	18.882	28.819		mrel57-1	0.0520846		mrel57-1	0	17.9487	25.641	30.7692	37.1795	43.5897	50		4.99	5.072	4.224	2.3	4.756	4.524	2.684	3.552	3.169			WT/ABA+oryzalin	1.50767e-64
	mrel57-1	18.955	28.446		mrel57-1	0.0443169		mrel57-1	0	19.35	27.36	33.34	38.14	42.34	46.17		5.143	4.819	4.028	1.767	3.99	4.524	3.132	2.903	2.606			mrel57-1/ABA+oryzalin	1.25547e-39
	mrel57-1	18.929	28.863		mrel57-2	0.0706092		mrel57-1	0	20.6897	27.5862	32.7586	39.6552	44.8276	51.7241		4.878	3.567	3.958	1.796	4.435	4.096	3.452	2.961	3.607			mrel57-2/ABA+oryzalin	4.96191e-38
	mrel57-2	18.054	26.961		mrel57-2	0.074377		mrel57-2	0	19.2308	25.641	32.0513	39.7436	46.1538	52.5641		3.312	3.523	4.792	2.457	4.287	4.67	2.55	3.765	3.132		mrel57-1/control	WT/control	0.236741
	mrel57-2	18.128	27.105		mrel57-2	0.0789455		mrel57-2	0	22.56	30.43	36.24	41.36	44.76	48.63		4.118	4.411	4.245	2.057	5.221	3.276	3.06	2.66	3.226			mrel57-2/control	0.0526709
	mrel57-2	18.021	27.122					mrel57-2	0	23.8095	28.5714	34.9206	39.6825	46.0317	52.381		3.781	4.244	4.988	1.708	3.91	3.276	2.292	3.266	3.874			WT/ABA	3.49083e-58
																	4.189	3.977	4.988	3.164	4.245	3.103	2.626	3.402	3.266			mrel57-1/ABA	0.00259349
	Figure 6d				Figure 6e												3.119	4.432	5.141	3.354	2.755	3.736	2.601	3.065	3.102			mrel57-2/ABA	2.27047e-06
		Survival rate (%)				Temperature (℃)						P value					5.233	4.634	3.642	2.317	2.726	3.736	2.381	2.264	3.102			WT/ABA+oryzalin	2.70089e-63
		WT	80.6452			WT	mrel57-1	mrel57-2		WT	mrel57-1	0.00234778					5.262	4.498	3.889	2.736	4.147	3.736	2.152	3.537	3.762			mrel57-1/ABA+oryzalin	3.03119e-38
		WT	93.1034			20.08	20.44	20.31			mrel57-2	0.00187467					4.983	4.498	4.546	2.773	3.94	3.736	2.908	2.281	3.309			mrel57-2/ABA+oryzalin	1.21266e-36
		WT	85.7143			20.24	19.57	20.45		mrel57-1	WT	0.00234778					3.233	4.98	3.377	2.255	3.919	4.029	1.803	3.266	2.858		mrel57-2/control	WT/control	0.491641
		mrel57-1	20			20.28	19.93	21.06			mrel57-2	0.756252					3.031	4.99	4.388	1.708	3.937	3.377	3.262	2.742	3.402			mrel57-1/control	0.0526709
		mrel57-1	16.129			20.36	19.83	20.48		mrel57-2	WT	0.00187467					4.167	3.698	3.695	2.317	3.774	4.226	2.606	3.552	3.834			WT/ABA	5.74803e-60
		mrel57-1	10.3448			20.32	20.02	20.61			mrel57-1	0.756252					4.177	3.75	4.524	2.3	3.413	4.226	1.774	3.452	3.765			mrel57-1/ABA	4.79131e-06
		mrel57-2	17.8571			21.86	20.3	21									4.455	3.567	4.549	2.509	4.681	3.624	2.425	3.523	2.467			mrel57-2/ABA	2.87859e-10
		mrel57-2	16.6667			21.51	19.83	20.81									4.83	4.455	4.659	2.283	4.074	3.592	2.281	3.523	3.563			WT/ABA+oryzalin	5.59397e-65
		mrel57-2	12.9032			21.3	21	20.52									3.747	3.977	3.822	2.974	3.688	4.204	3.581	3.065	2.509			mrel57-1/ABA+oryzalin	1.29577e-41
						21.75	20.97	20.61									4.37	3.538	4.289	2.281	3.533	3.61	3.266	3.765	3.685			mrel57-2/ABA+oryzalin	3.14988e-40
						21.22	20.76	20.18									3.922	4.204	3.795	3.368	5.27	3.624	2.921	2.965	3.678		WT/ABA	WT/control	1.92585e-59
						21.59	20.63	20.34									3.389	3.909	3.468	2.66	3.192	4.177	1.942	3.682	3.625			mrel57-1/control	3.49083e-58
						21.47	20.83	20.11									3.741	4.114	4.349	2.519	5.423	4.177	2.053	3.391	3.713			mrel57-2/control	5.74803e-60
						21.49	21										4.001	3.308	4.349	2.045	4.524	3.031	3.387	3.581	3.29			mrel57-1/ABA	2.13542e-39
						21.21	21.1										3.869	3.75	3.75	3.213	3.664	3.377	3.387	3.776	2.425			mrel57-2/ABA	9.57757e-41
						21.46	20.81										3.642	4.045	3.296	1.928	2.47	3.069	2.586	2.784	2.943			WT/ABA+oryzalin	0.0673398
						21.48	20.85										3.667	3.556	4.819	2.232	3.778	3.438	4.045	3.429	2.908			mrel57-1/ABA+oryzalin	8.69013e-13
						21.86											3.66	5.08	4.819	2.54	4.348	4.524	2.525	2.775	3.57			mrel57-2/ABA+oryzalin	1.14138e-14
																	4.544	4.019	4.703	2.095	4.177	4.524	1.487	2.974	3.429		mrel57-1/ABA	WT/control	9.64453e-05
	Figure 6g						Figure 6h	Occupancy (%)									3.565	3.475	4.878	1.708	4.316	4.524	2.164	3.678	3.878			mrel57-1/control	0.00259349
		Occupancy (%)						control			ABA						3.75	3.233	4.385	1.873	4.316	4.13	1.715	2.761	2.756			mrel57-2/control	4.79131e-06
			control	oryzalin 10 min	oryzalin 20 min			WT	mrel57-1	mrel57-1wdl7-1	WT	mrel57-1	mrel57-1wdl7-1				5.042	4.233	4.096	1.928	3.523	4.13	1.461	3.452	3.847			WT/ABA	2.13542e-39
		WT	26.3436	10.1223	7.42757			27.1339	31.8848	32.8505	8.19291	20.66	16.307				3.031	4.229	4.661	2.649	4.241	4.475	2.462	3.402	3.884			mrel57-2/ABA	0.19828
		WT	30.2621	13.6673	6.80651			31.17	34.3263	24.2503	12.8694	23.3389	13.0165				5.262	3.667	4.661	2.649	3.556	3.889	1.803	3.266	2.872			WT/ABA+oryzalin	3.22578e-44
		WT	18.5547	19.0816	11.2689			19.1114	24.9834	25.9457	15.8016	22.1137	18.1729				3.181	3.869	4.661	3.475	3.61	4.171	2.152	3.226	3.57			mrel57-1/ABA+oryzalin	1.04223e-20
		WT	25.6572	10.4158	7.41407			26.4269	18.9293	20.4868	10.859	33.3405	9.9198				3.389	3.791	4.535	2.962	4.189	4.37	2.684	3.741	3.682			mrel57-2/ABA+oryzalin	3.88571e-19
		WT	24.0287	13.8654	10.5336			24.7496	24.8729	20.286	18.3431	32.9035	18.2845				3.912	4.661	4.569	1.708	4.388	4.37	1.962	3.448	2.921		mrel57-2/ABA	WT/control	2.58721e-08
		WT	25.1927	13.006	10.8772			22.0988	18.6278	24.5223	17.3829	20.6304	12.3867				4.692	3.968	4.886	3.06	3.61	3.312	1.782	2.943	3.169			mrel57-1/control	2.27047e-06
		WT	13.4408	10.1063	5.95812			11.7902	18.3057	28.0236	13.3108	23.4084	9.62504				3.312	4.069	4.316	3.321	4.171	4.34	3.452	3.181	2.974			mrel57-2/control	2.87859e-10
		WT	24.8542	16.2864	3.66487			21.802	29.6106	28.814	16.3767	10.1719	15.5108				3.869	3.909	4.763	2.3	4.064	3.46	1.684	3.581	3.796			WT/ABA	9.57757e-41
		WT	30.8666	21.0326	8.33923			27.076	30.3061	24.5835	15.1196	14.8107	20.0311				4.067	4.096	3.977	2.953	3.001	3.119	1.487	2.525	3.884			mrel57-1/ABA	0.19828
		WT	34.7852	16.7808	8.00352			30.5133	28.3759	25.2388	16.053	18.1152	15.9818				3.069	4.096	4.455	3.468	4.67	3.61	3.266	2.784	3.387			WT/ABA+oryzalin	6.9979e-46
		WT	23.0778	20.5219	10.4156			20.5711	20.1271	24.5812	15.1965	13.069	19.5447				3.951	3.253	4.683	2.896	3.354	3.592	2.247	3.552	3.625			mrel57-1/ABA+oryzalin	3.31534e-20
		WT	30.1802	20.6548	4.00761			27.6735	27.733	26.8005	13.357	18.3209	19.6712				4.65	4.337	3.938	2.736	4.325	2.745	1.715	3.266	3.23			mrel57-2/ABA+oryzalin	1.84818e-18
		WT	28.5518	8.80176	10.0182			26.0451	29.6111	22.7435	13.2299	24.6939	8.38262				4.37	4.572	4.325	2.736	3.056	3.296	2.164	2.903	2.961		WT/ABA+oryzalin	WT/control	1.50767e-64
		WT	29.7157	11.0992	10.2039			33.2816	22.4242	21.4219	15.039	12.3905	10.5707				4.167	4.463	4.096	2.674	3.308	4.217	1.825	3.266	3.013			mrel57-1/control	2.70089e-63
		WT	17.9638	15.1594	7.54493			20.1195	17.7673	22.8515	10.4102	20.6352	14.4376				4.364	3.832	4.481	1.873	3.791	3.909	2.55	2.756	2.965			mrel57-2/control	5.59397e-65
		WT	29.3773		6.30533			32.9026	21.9971	21.2298		18.376					4.388	3.663	4.388	1.954	3.09	3.61	2.381	2.504	3.463			WT/ABA	0.0673398
		mrel57-1	25.8921	18.642	12.428												5.163	4.322	4.744	3.229	4.019	3.377	3.448	3.368	3.552			mrel57-1/ABA	3.22578e-44
		mrel57-1	19.9072	26.3996	17.5997												4.746	4.019	3.869	3.229	3.548	3.489	2.097	3.639	3.967			mrel57-2/ABA	6.9979e-46
		mrel57-1	19.5985	16.7441	11.1628												3.508	3.885	3.642	3.217	4.388	5.201	2.519	3.098	3.607			mrel57-1/ABA+oryzalin	1.29059e-17
		mrel57-1	30.4324	24.2966	16.1977												3.808	3.938	4.388	2.896	3.61	5.1	1.745	3.548	2.264			mrel57-2/ABA+oryzalin	1.13803e-19
		mrel57-1	31.0989	17.3448	11.5632												3.808	3.726	3.886	2.806	4.067	3.607	2.462	3.765	2.55		mrel57-1/ABA+oryzalin	WT/control	1.25547e-39
		mrel57-1	21.6128	13.1331	8.75539												3.808	3.642	4.67	3.468	4.189	3.607	2.525	3.321	3.548			mrel57-1/control	3.03119e-38
		mrel57-1	30.3597	20.0077	13.3385												5.245	4.546	3.871	2.615	4.243	3.043	3.081	3.418	3.391			mrel57-2/control	1.29577e-41
		mrel57-1	32.5195	25.0034	16.6689												3.912	3.968	3.678	2.452	3.184	4.194	2.885	2.601	3.193			WT/ABA	8.69013e-13
		mrel57-1	24.2545	17.5586	11.7057												3.912	4.481	4.096	2.892	3.678	3.321	2.586	2.264	2.462			mrel57-1/ABA	1.04223e-20
		mrel57-1	18.899	21.6162	14.4108												3.818	4.566	4.795	2.237	4.304	3.321	1.839	3.448	3.474			mrel57-2/ABA	3.31534e-20
		mrel57-1	23.7633	15.4313	10.2875												4.458	4.171	4.388	1.941	3.884	4.206	1.684	3.169	2.965			WT/ABA+oryzalin	1.29059e-17
		mrel57-1	27.1976	11.6842	7.78949												4.31	3.726	4.763	3.368	3.563	3.563	2.467	3.23	3.325			mrel57-2/ABA+oryzalin	0.481001
		mrel57-1	20.2354	17.8004	11.867												4.01	4.572	4.481	3.177	3.884	3.607	3.807	3.463	3.418		mrel57-2/ABA+oryzalin	WT/control	4.96191e-38
		mrel57-1	27.0705	22.245	14.83												3.61	4.312	4.443	3.429	4.42	4.795	3.226	3.309	2.053			mrel57-1/control	1.21266e-36
		mrel57-1	19.8886	16.9175	13.2689												3.818	4.029	4.862	2.499	3.889	3.429	2.921	3.421	3.713			mrel57-2/control	3.14988e-40
		mrel57-1	19.5182														3.663	4.171	3.206	1.954	3.321	3.321	1.661	3.202	2.525			WT/ABA	1.14138e-14
																	3.556	3.389	4.776	1.738	3.678	3.489	3.069	2.626	2.974			mrel57-1/ABA	3.88571e-19
																	4.636	3.781	4.697	2.499	3.678	3.678	2.152	3.796	3.874			mrel57-2/ABA	1.84818e-18
																	3.861	4.468	4.13	2.659	4.206	3.321	2.398	2.626	3.309			WT/ABA+oryzalin	1.13803e-19
																	4.432	4.546	4.016	2.509	4.131	4.08	3.102	3.552	3.177			mrel57-1/ABA+oryzalin	0.481001
																	3.884	4.546	4.886	3.069	3.474	3.563	1.942	2.066	3.132
																	3.678	3.862	4.029	2.66	4.016	4.243	3.262	3.421	3.463
																	3.429	3.695	3.523	2.514	4.243	3.29	2.348	3.452	2.626
																	4.241	4.217	3.354	3.438	3.968	3.06	2.462	3.29	2.348
																	4.016	3.189	4.177	2.953	4.146	3.736	3.081	2.965	2.761
																	4.882	3.549	4.13	2.896	4.6	3.577	2.152	2.425	2.965
																	5.1	3.296	4.481	3.474	3.354	3.696	3.607	3	2.747
																	4.935	5.229	4.385	3.29	4.411	3.236	3.132	3.23	3.29
																	5.049	4.636	3.898	3.276	4.411	3.91	2.519	3.418	3.29
																	4.518	4.016	4.463	2.896	3.368	3.914	3.266	2.747	3.448
																	4.388	4.635	3.385	3.253	4.286	4.235	2.965	3.181	3.581
																	4.194	3.859	4.131	2.283	3.043	3.483	2.626	3.682	3.325
																	5.201	5.643	3.213	2.81	4.042	4.295	1.969	3.685	3.563
																	3.99	3.726	4.37	3.217	4.194	3.675	2.264	3.65	2.965
																	5.251	3.747	3.438	2.032	3.177	3.927	3.102	2.817	3.29
																	4.913	4.067	4.31	2.806	3.977	3.579	1.962	2.784	3.682
																	3.898	5.168	4.509	2.775	2.957	3.478	2.645	3.776	2.747
																	4.481	4.411	4.862	1.817	3.459	3.54	2.258	2.504	2.961
																	4.388	4.045	4.703	3.226	3.633	3.763	2.519	2.519	2.747
																	4.042	4.325	4.528	2.41	4.076	4.087	2.103	3.23	3.242
																	3.607	4.625	4.217	2.255	3.98	3.99	2.194	2.504	3.807
																	3.65	4.13	4.493	2.764	3.675	4.287	3	2.581	3.202
																	4.131	4.703	4.029	2.057	2.851	3.678	2.292	2.747	2.601
																	4.913	3.213	3.924	2.726	3.32	3.74	2.581	2.55	2.121
																	4.839	4.213	4.949	2.842	4.174	3.532	2.241	3.678	3.807
																	4.131	4.913	3.29	3.474	3.87	3.76	1.715	3.081	3.226
																	5.1	5.08	4.528	2.756	3.28	3.887	3.069	2.903	3.29
																	3.429	4.118	4.243	2.903	4.382	4.028	2.761	2.292	3.081
																	4.106	5.072	3.794	3.368	4.542	4.147	2.398	2.241	3.325
																	4.476	3.761	4.058	2.775	5.198	3.336	1.935	2.601	3.452
																	4.693	3.808	4.192	2.281		3.694	2.66	3.391	2.775
																	4.125	3.434		3.177		3.947	2.66	3.29	3.834
																	4.084	4.296		2.974			1.597	3.489	2.281
																	4.726	4.316		3.242			3.523	3.537	3.242
																	4.726	3.747		3.489			2.784	3.429	3.181
																	3.753	3.567		2.457			2.419		2.974
																	3.94	3.871		2.974			2.601		3.741
																	4.443	3.871		3.226			2.103		3.752
																	3.669	4.042					2.742		3.069
																	4.496	5.171					3.765		3.463
																	3.98	3.489					3.102		3.06
																	5.271	4.242					2.264		2.817
																	4.508	3.193					3.29		2.053
																	4.67	3.678					3.537		2.66
																	4.176	4.304					2.381		2.504
																	3.996	4.585					1.888		3.177
																	3.89	4.839					1.613
																	4.792	4.429					2.309
																	3.697	3.489					1.661
																	4.135	4.607					2.817
																	5.109	3.678					1.888
																	4.634	5.008					2.601
																	4.879	4.194					2.04
																	4.868	4.08
																	3.618	3.607
																	4.94	3.871
																	4.803	4.882
																	4.58	4.562
																	4.019	3.607
																	4.357
																	4.452
																	4.354
																	4.198
																	5.019

## Sheet: Fig.7
	Figure 7b	Relative fluorescence in GCs							Relative fluorescence in PCs							Figure 7i	Stomatal aperture, μm
		control			ABA+Taxol				control			ABA+Taxol					control					ABA
		YFP-Tubulin	WDL7-GFP	WDL7-GFP/mrel57-1	YFP-Tubulin	WDL7-GFP	WDL7-GFP/mrel57-1		YFP-Tubulin	WDL7-GFP	WDL7-GFP/mrel57-1	YFP-Tubulin	WDL7-GFP	WDL7-GFP/mrel57-1			WT	mrel57-1	wdl7-1	mrel57-1wdl7-1#1	mrel57-1wdl7-1#2	WT	mrel57-1	wdl7-1	mrel57-1wdl7-1#1	mrel57-1wdl7-1#2		P value		control					ABA
		0.993476	1.03956	0.923801	1.033	0.403984	1.2087		1.02451	0.918018	1.13659	0.936403	0.957861	0.8189			3.996	4.006	5.684	4.058	4.932	2.533	4.381	2.889	2.77	3.689				WT	mrel57-1	wdl7-1	mrel57-1wdl7-1#1	mrel57-1wdl7-1#2	WT	mrel57-1	wdl7-1	mrel57-1wdl7-1#1	mrel57-1wdl7-1#2
		1.11344	0.932007	0.941167	1.0275	0.642202	1.28813		1.00555	1.06017	1.28505	0.968473	0.895822	0.741951			3.89	3.669	4.704	3.669	4.046	2.533	3.883	2.746	3.079	3.225		control	WT
		1.07356	0.988549	0.938085	0.970915	0.626502	1.21964		1.04191	1.19036	1.16815	0.757158	0.94	0.823707			4.792	4.284	4.318	5.228	3.899	3.402	4.704	3.809	3.589	2.404			mrel57-1	0.146525
		0.934162	0.924704	1.02846	1.06562	0.501629	1.21158		0.928177	1.15137	1.23413	0.835663	0.923659	0.959774			3.697	3.778	4.22	4.913	4.079	1.975	3.897	3.452	3.69	3.529			wdl7-1	0.457281	0.753194
		0.999368	1.07587	1.27287	0.977166	0.316563	0.930686		1.05276	0.878614	1.18449	0.78881	0.956911	0.894984			4.084	4.369	4.22	4.577	3.654	4.003	4.94	2.902	2.756	3.968			mrel57-1wdl7-1#1	0.234332	0.858866	0.864257
		1.03195	1.00461	1.29538	0.945874	0.367994	0.848479		0.956074	0.951935	0.89471	0.807766	0.884421	1.16005			5.109	4.476	5.53	4.913	4.508	1.894	4.496	3.407	2.917	4.16			mrel57-1wdl7-1#2	0.114929	0.782123	0.611495	0.670916
		0.949775	1.00884	1.218	0.978459	0.471585	0.905305		0.936284	0.970058	0.904227	0.806872	0.990164	1.21893			4.634	3.917	4.58	3.725	4.035	2.028	4.634	2.254	2.953	3.304		ABA	WT	4.39678e-89	4.86169e-81	5.57288e-45	6.51663e-67	2.62284e-57
		0.936518	1.0839	1.16009	0.927048	0.372375	1.02075		1.50931	0.876701	0.980676	0.806633	1.06189	0.729166			4.879	3.593	4.16	4.951	4.382	2.104	4.602	3.474	3.788	3.823			mrel57-1	7.09853e-08	0.000182739	0.004012	0.000266895	0.0032704	1.48707e-81
		0.925166	1.03784	1.23187	0.901037	0.595518	0.71777		1.55884	0.872877	0.703111	0.70798	1.14046	0.836972			4.868	5.117	4.16	4.781	4.935	2.693	4.964	2.712	3.252	2.441			wdl7-1	1.05173e-81	1.17566e-74	5.49832e-44	1.14996e-63	2.77401e-55	0.824635	3.05718e-71
		0.991522	0.912968	0.917841	0.970088	0.379625	0.691258		1.58805	1.29735	0.661239	0.821774	0.851168	1.11146			3.618	4.913	5.058	4.718	3.755	4.055	4.921	3.558	3.177	2.089			mrel57-1wdl7-1#1	1.135e-90	1.21148e-82	1.74411e-44	7.46036e-66	5.79092e-56	0.815044	2.3375e-86	0.987954
		1.04272	0.993504	0.728457	1.05646	0.497196	0.788211		0.682467	1.50068	0.740067	0.76747	0.965367	1.18207			4.94	4.275	3.367	4.369	4.402	2.97	3.669	2.47	3.427	2.84			mrel57-1wdl7-1#2	1.31815e-59	1.83024e-55	2.6768e-41	3.80318e-52	7.13075e-48	0.927242	1.733e-47	0.778361	0.768959
		0.957787	0.988184	0.729382	0.924964	0.253814	0.745412		0.749945	1.18778	0.783209	1.0034	0.894302	1.02788			4.803	4.176	4.534	4.125	4.614	4.074	4.849	2.984	3.252	4.207
		1.10317	1.0019	1.13204	0.910989	0.233836	0.527101		0.91846	0.75799	0.699146	0.951544	0.891926	1.02019			4.58	4.247	4.932	4.531	5.071	1.948	4.636	2.528	3.984	2.503
		1.02798	0.998981	0.881619	0.903588	0.323083	1.01223		0.899624	0.796397	0.912475	0.936164	0.975058	0.967416			4.019	4.058	3.582	4.602	5.842	2.867	4.932	3.859	3.639	3.269
		0.976568	1.00858	0.810869	0.963909	0.356988	1.06751		0.791373	0.706199	0.755294	0.953391	1.46149	0.893831			4.476	4.045	5.987	5.181	5.593	3.618	4.792	3.149	2.381	3.452
		0.950557		0.790061	0.906642	0.284276	1.06396		0.76443	1.00298	1.053	0.903856	1.59792	1.01836			4.452	3.778	3.917	4.577	3.834	2.072	4.058	2.517	2.601	2.803
		1.01961			0.983668	0.365542	1.27678		0.764013	0.880526	1.58466	1.20077	1.45484	0.876624			4.354	4.985	4.67	5.211	4.58	2.558	3.809	3.149	3.534	2.784
		1.03412			0.964591	0.344	0.921386		0.857659		1.31978	1.27785	0.951401				4.198	3.725	3.89	3.693	4.721	2.3	4.762	2.975	2.751	2.924
		0.938557			0.909983	0.364134	0.834709		0.837213			1.24727	0.916533				5.019	5.475	4.865	4.357	4.045	2.863	4.932	2.729	3.108	2.609
						0.434707	0.812359		1.13335			1.26592	0.883756				4.357	4.921	4.487	3.736	4.746	3.332	4.693	3.062	3.04	2.589
						0.609289	1.09084					1.267	0.794164				4.135	4.476	3.819	3.69	3.937	3.413	4.019	3.452	3.142	2.609
						0.48619	1.10995					1.24774	1.15339				5.271	4.125	3.697	5.523	4.588	2.614	3.738	2.406	3.224	3.045
							0.873347					1.20965	0.992159				4.67	4.272	4.476	4.568	4.796	3.44	3.772	3.346	2.975	2.729
												1.37513					4.176	4.22	4.417	4.247	3.942	2.881	3.917	2.528	3.636	3.899
		P value (GCs)										0.648251					3.94	4.443	5.268	5.04	4.122	2.881	3.083	3.558	3.402	3.654
		YFP-Tubulin		WDL7-GFP		WDL7-GFP/mrel57-1						0.637939					3.69	5.475	5.95	4.605	4.691	4.084	3.467	3.693	2.943	3.515
		control	ABA+Taxol	control	ABA+Taxol	control	ABA+Taxol										5.218	5.323	6.505	4.718	4.796	3.564	3.515	3.563	3.142	2.584
		0.0517059		4.49612e-19		0.579275			P value (PCs)								4.56	3.996	5.809	3.846	3.224	3.429	4.243	2.946	3.482	3.402
									YFP-Tubulin		WDL7-GFP		WDL7-GFP/mrel57-1				3.669	3.897	3.413	5.027	5.451	3.332	4.035	2.503	3.024	3.441
									control	ABA+Taxol	control	ABA+Taxol	control	ABA+Taxol			4.058	3.774	4.628	3.725	3.563	1.969	3.942	3.045	3.304	2.584
									0.651809		0.729603		0.559925				3.367	3.86	4.577	3.996	4.872	3.336	3.968	3.053	3.256	2.446
	Figure 7c																3.636	4.811	4.868	4.693	5.41	3.897	3.654	3.245	2.564	2.946
																	4.726	4.695	4.58	4.275	5.194	3.69	3.4	3.224	2.863	3.752
																	4.568	4.592	4.718	4.275	4.589	2.881	4.991	2.97	2.584	3.441
																	4.531	4.327	5.389	4.921	4.744	3.336	4.359	2.756	3.112	3.741
																	4.318	5.327	5.117	4.892	4.647	2.171	4.019	2.931	2.917	3.965
																	4.792	5.15	4.582	4.144	4.449	3.236	4.513	2.156	3.917	2.508
																	3.56	4.402	4.762	5.142	4.464	2.654	4.045	3.448	2.876	3.369
																	4.396	3.689	4.275	4.6	5.441	3.917	4.049	3.161	3.474	2.266
																	3.89	4.136	4.372	4.201	4.916	3.204	4.006	3.049	2.799	2.441
																	4.357	4.533	4.348	4.097	4.243	3.276	4.56	3.958	3.304	2.508
																	4.257	4.781	5.589	4.084	4.621	3.413	4.33	3.523	2.584	2.052
																	3.753	4.882	5.04	4.577	4.006	3.575	3.879	2.334	3.173	2.738
																	4.693	4.231	6.64	3.937	4.812	3.86	3.968	2.803	3.69	3.083
																	4.417	4.991	4.534	3.937	3.824	3.276	3.772	2.295	2.678	2.684
																	4.718	5.379	5.024	5.181	4.071	3.236	4.3	2.295	3.181	2.249
																	4.778	5.142	3.636	3.914	5.355	3.236	3.782	2.409	3.214	2.404
																	4.21	5.387	4.476	4.125	4.689	3.091	3.772	3.583	2.645	2.609
																	4.827	5.486	3.914	4.921	4.852	3.276	4.534	2.138	2.309	2.404
																	4.726	4.81	4.778	5.249	4.086	3.764	3.958	2.226	3.132	2.404
																	4.369	4.513	3.69	4.971	4.112	3.501	4.476	2.889	2.77	2.609
																	3.778	4.533	4.272	4.976	4.796	3.07	4.589	2.867	2.895	3.102
																	6.294	4.374	3.914	4.533	5.161	3.836	4.006	2.508	3.142	3.467
	Figure 7d																4.443	5.22	5.117	5.019	4.112	3.636	4.179	2.295	2.609	2.488
																	5.535	5.03	4.854	5.03	4.81	3.778	3.529	2.382	3.049	3.083
																	3.669	5.519	4.921	4.906	4.045	2.881	3.7	2.278	2.534	3.205
																	4.667	4.22	5.15	4.845	3.807	3.413	3.912	3.796	2.917	2.729
			Relative protein level					-ABA		P value							4.299	5.24	4.247	4.808	4.258	3.142	4.348	3.799	2.766	3.654
			0 min	40 min	80 min	120 min		40 min	WT	0.00308972							4.476	3.823	4.568	3.5	4.545	3.429	3.161	3.917	2.799	3.288
	-ABA	WT	1	0.742405	0.617588	0.32828			mrel57-1								5.218	4.937	3.799	3.633	4.295	2.984	4.538	3.011	3.276	3.993
		WT	1	0.771473	0.38373	0.283312		80 min	WT	0.0374919							4.628	4.716	4.035	4.12	4.839	2.756	3.94	3.633	3.115	3.065
		WT	1	0.80455	0.614024	0.404767			mrel57-1								4.921	4.359	4.986	4.105	4.744	3.112	4.868	3.269	3.264	3.741
		mrel57-1	1	0.964116	0.877395	0.682553		120 min	WT	0.00983984							3.433	5.387	4.614	3.755	4.234	3.225	4.47	3.639	3.914	2.756
		mrel57-1	1	0.915628	0.730204	0.534008			mrel57-1								4.718	5.458	4.499	4.589	3.898	2.425	3.98	3.658	2.793	3.29
		mrel57-1	1	0.91181	0.937127	0.669443		+ABA		P value							6.217	5.019	4.179	4.533	4.892	2.356	4.22	2.965	3.636	2.66
	+ABA	WT	1	0.720591	0.352437	0.0603055		40 min	WT	0.011196							3.625	4.019	3.968	5.091	4.258	2.503	3.736	2.04	2.867	3.924
		WT	1	0.588717	0.453091	0.147095			mrel57-1								4.221	5.068	4.49	4.808	3.901	3.717	4.016	3.552	2.84	2.974
		WT	1	0.674791	0.437609	0.185688		80 min	WT	0.0458366							5.268	4.456	4.49	4.892	4.461	2.072	3.661	2.404	3.402	3.177
		mrel57-1	1	0.849756	0.551136	0.26047			mrel57-1								5.337	3.657	4.625	4.17	4.863	2.409	4.533	3.369	3.4	2.943
		mrel57-1	1	0.909597	0.762502	0.485972		120 min	WT	0.0426571							4.811	4.702	4.016	5.123	4.258	3.853	4.167	3.193	2.946	3.083
		mrel57-1	1	0.925868	0.622979	0.38659			mrel57-1								5.188	4.621	4.267	4.672	3.537	2.686	4.045	2.311	2.831	3.288
																	5.386	4.697	4.33	3.752	4.388	3.654	4.095	2.404	2.766	3.043
	Figure 7e																5.218	4.34	4.499	4.947	4.184	3.441	4.49	2.398	2.558	3.482
																	3.669	4.405	4.4	4.194	4.461	3.413	4.499	3.112	2.84	3.984
																	3.98	4.006	3.686	4.85	5.273	4.019	4.713	3.489	2.799	2.601
																	4.693	4.655	3.304	5.218	4.905	2.488	3.738	3.221	2.889	3.482
																	4.582	3.607	3.741	3.876	5.402	3.209	4.667	3.221	2.309	1.661
																	4.354	3.938	3.7	4.533	5.884	3.958	4.3	3.7	2.586	3.069
																	5.078	4.528	3.558	4.054	4.005	3.011	4.272	2.946	3.169	2.504
																	4.636	4.358	3.583	4.194	4.711	2.052	4.991	2.729	3.697	2.425
																	5.263	3.878	4.234	4.421	4.776	2.425	3.205	3.489	3.205	2.525
																	4.496	5.039	5.422	5.007	4.388	2.3	4.201	3.269	2.653	3.309
																	4.868	4.689	3.924	3.741	3.724	3.717	4.315	2.974	2.757	3.713
																	4.125	3.713	3.765	4.194	3.847	2.177	3.968	2.946	3.304	2.908
																	3.725	3.537	3.214	4.647	3.904	3.304	4.086	3.098	3.062	3.429
																	5.568	4.849	3.563	4.086	4.162	2.738	4.827	3.421	2.72	2.525
																	5.359	5.95	4.328	5.327	4.852	3.221	4.464	3.288	2.609	3.177
																	4.689	4.045	3.901	4.513	4.429	3.241	4.157	3.013	3.381	3.262
																	4.689	4.032	2.903	4.533	5.206	2.072	4.135	2.667	2.601	2.586
																	4.074	4.542	4.935	4.357	4.882	2.488	4.354	4.032	3.523	2.747
																	4.299	3.482	3.266	5.257	4.38	2.446	4.659	3.269	3.537	2.885
																	4.055	4.493	4.343	3.685	3.563	2.84	3.633	2.889	2.609	2.67
																	4.508	4.568	4.484	3.529	4.243	2.653	4.125	3.049	2.628	2.67
																	4.892	5.757	3.482	4.802	3.741	3.396	4.339	3.402	3.221	2.348
																	4.531	4.258	3.452	4.991	3.685	2.027	3.968	2.955	2.757	2.684
																	5.32	5.987	6.061	3.958	4.358	2.534	3.965	3.081	3.024	2.885
																	3.94	4.905	3.266	3.902	3.954	3.809	4.897	2.609	3.052	2.995
																	3.636	4.905	5.775	4.781	4.131	2.746	4.995	2.18	2.803	3.476
																	4.806	4.982	2.784	4.359	4.402	3.407	4.818	2.18	3.009	3.085
																	3.834	4.27	3.262	4.874	5.32	3.765	4.315	3.266	3.169	3.338
	Figure 7f																4.405	3.722	5.844	4.821	4.122	3.71	3.791	2.382	3.049	3.804
			Relative protein level								CHX	CHX+ABA 0.5 h	CHX+ABA 1 h	CHX+ABA 2 h	CHX+ABA+MG132		4.367	5.039	4.206	5.144	3.984	2.266	4.231	2.609	3.368
			control	CHX	CHX+ABA 0.5 h	CHX+ABA 1 h	CHX+ABA 2 h	CHX+ABA+MG132		P value	0.0378549	0.0458054	0.00818897	0.000290118	0.204067		4.396	4.343	4.34	4.206	4.122	2.609	4.496	2.083	3.06
		WT	1	0.652687	0.68955	0.57554	0.420898	0.920544									5.263	5.47	6.807	4.916	4.852	2.425	4.716	3.452	3.043
		WT	1	0.722735	0.671976	0.467899	0.389305	0.945644									4.6	4.045	5.291	3.639	4.343	3.459	4.179	3.7	3.214
		WT	1	0.571111	0.525429	0.453137	0.446127	0.981838									4.357	4.744	4.061	4.481	4.194	2.946	4.487	2.249	2.684
		mrel57-1	1	0.826274	0.870645	0.806365	0.670071	0.960744									4.4	5.59	5.627	4.796		3.209	3.883	3.537	3.325
		mrel57-1	1	0.866836	0.854192	0.754529	0.695842	1.00105									4.4	3.853	3.898	3.776		2.743	4.207	2.333	2.66
		mrel57-1	1	0.809646	0.855874	0.735816	0.712129	1.08393									4.732	4.722	4.562	4.328		3.112	3.583	2.729	2.626
																	4.713	4.746	3.678	5.419		2.333	4.995	3.173	2.525
	Figure 7g									Figure 7h							4.179	4.921	5.144	4.913		2.826	3.914	3.011	2.581
																	4.781	4.476	4.588	4.388		2.488	4.732	2.232	3.043
		Water loss (%)								Temperature (℃)							4.513	5.266	5.543	5.093		2.052	3.958	3.7	3.132
		0	0.5 h	1 h	1.5 h	2 h	2.5 h	3 h		WT	mrel57-1	wdl7-1	mrel57-1wdl7-1#1	mrel57-1wdl7-1#2			4.524	4.493	3.043	3.984		4.032	4.49	3.7	3.552
	WT	0	16.79	21.24	26.34	30.85	34.67	39.54		20.89	20.83	21.34	21.64	21.77			4.713	4.34	4.473	3.193		2.281	4.315	3.112	4.045
	WT	0	17.36	22.0475	26.735	31.11	36.11	40.7975		21.3	20.09	21.05	21.14	21.61			5.232	4.086	4.516	4.59		2.138	4.327	2.686	4.251
	WT	0	11.4226	16.5508	21.679	28.0892	31.9354	37.0636		21.74	20.26	21.38	21.46	21.14			3.304	3.984	3.762	3.678		2.295	4.892	2.156	2.684
	mrel57-1	0	17.9487	25.641	30.7692	37.1795	43.5897	50		20.84	20.78	21.1	21.75	20.92			5.482	4.528	4.295	4.516		2.729	3.459	3.225	3.03
	mrel57-1	0	19.35	27.36	33.34	38.14	42.34	46.17		21.48	20.18	21.13	21.33	21.87			4.808	4.147	5.477	5.7		2.751	4.006	2.462	3.657
	mrel57-1	0	20.6897	27.5862	32.7586	39.6552	44.8276	51.7241		20.96	20.47	21.26	20.94	21.7			4.47	4.534	4.147	4.042		2.729	4.718	4.108	2.398
	wdl7-1	0	14.6667	20	25.3333	32	36	41.3333		21	20.79	21.52	21.52	21.47			4.979	4.342	5.234	4.841		3.421	4.868	2.867	2.775
	wdl7-1	0	16	20	24	28.6667	32	36		21	21	21.21	21.3	20.88			4.179	5.58	6.423			3.3	4.519	3.421	3.309
	wdl7-1	0	15.1899	18.9873	22.7848	25.3165	30.3797	34.1772		21.12	20.48	21.25	21	21.43			5.138	5.266	4.935			2.366	4.885	2.451	2.194
	mrel57-1wdl7-1#1	0	17.1429	21.4286	25.7143	28.5714	34.2857	38.5714		20.96	20.59	21.46	21.03	21.43			4.818	4.763	6.086			2.295	4.357	2.569	3.824
	mrel57-1wdl7-1#1	0	15.7143	21.4286	27.1429	34.2857	36.5714	39.2857		20.87	20.74	21.61	21.71	21.5			4.513	3.904	5.323			2.008	4.402	2.729	3.102
	mrel57-1wdl7-1#1	0	12.9412	17.6471	22.3529	28.2353	31.7647	36.4706		21.29		20.79	21.28	21.29			5.451	3.834	4.032			2.799	4.045	4.343	3.824
	mrel57-1wdl7-1#2	0	16.6667	20.8333	25	29.7778	33.3333	37.5		21.33			21.23	21.51			4.562	3.807	4.194			3.4	4.757	2.835	2.55
	mrel57-1wdl7-1#2	0	14.1026	19.2308	24.359	30.7692	34.6154	39.7436		21.47			21.23				5.065	4.702	5.721			3.062	4.513	3.365	2.854
	mrel57-1wdl7-1#2	0	13.253	18.0723	22.8916	28.9157	32.5301	37.3494									5.449	3.537	5.093			3.776	3.686	3.871	3.537
																	5.173	3.901	4.035			2.108	4.49	3.157	2.747
																	5.47	3.993	3.682			3.321	4.084	2.425	2.441
																	5.138	3.724				2.404	4.402	2.981	2.601
																	4.892	3.938				3.523	3.871	3.809	2.504
																	5.406	4.374				3.193	3.984	2.889	2.586
																	5.168	4.054				2.889	3.897	2.724	3.013
																	5.288	4.978				3.912	4.94	2.425	2.817
																	4.01	4.086				3.429	4.839	2.667	3.169
																	4.589	5.19				2.643	4.916	2.534	3.065
																	4.672	3.515				2.803	4.718	2.667	2.55
																	4.561	3.658				2.534	4.796	2.446	3.193
																	5.298	3.94				2.835	4.677	2.404	3.081
																	5.507	4.65				1.477	3.57	2.589	3.441
																	4.623	4.968				2.742	4.27	2.425	2.747
																	5.131	3.7				3.161	3.682	3.824	3.309
																	5.849	4.16				2.083	4.652	3.241	3.402
																	4.658	3.809				3.859	4.258	3.4
																	4.12	4.167				3.859	4.084	2.333
																	4.453	4.315				2.942	3.685	3.288
																	5.482	5.271				3.529	4.429	2.409
																	5.442	4.258				3.782	4.049	2.266
																	4.421	3.902				3.041	4.429	3.083
																	4.47	3.5				2.278	3.537	3.081
																	4.4	4.054				2.404	4.702	2.606
																	4.086	4.976				2.757	4.429	3.391
																	5.833	4.765				3.221	3.824	3.713
																	3.846	4.746				3.482	5.041	2.747
																	4.216	4.01				2.889	4.621	3.391
																	5.591	4.179				2.382	4.449	3.884
																	5.032	3.7				2.083	4.402	3.563
																	4.157	5.486				3.013	4.197	2.467
																	3.99	5.009				3.928	4.689	3.013
																	4.08	4.327				3.421	4.187	4.006
																	3.938	4.12				3.418	4.449	4.935
																	5.721	4.746				2.965	5.283	4.969
																	4.516	4.589				2.885	4.112	3.402
																	4.528	4.555				3.013	4.258	3.368
																	5.171	4.757				2.348	4.071	3.356
																	4.897	3.7				2.348	4.032	2.974
																	4.982	4.625				2.854	4.194	3.765
																	3.967	5.477				2.097	4.221	3.765
																	4.328	3.515				2.872	4.812	3.523
																	3.452	3.981				3.06	4.812	2.66
																	4.528	5.387				3.537	4.261	4.304
																	5.052	4.312				3.081	3.847
																	3.762	3.727				3.418	4.644
																	5.133	4.882				3.657	4.722
																	4.032	4.937				2.247	3.898
																	4.562	3.958				3.938	2.885
																	4.863	5.556				3.563	4.697
																	4.112	4.095				3.098	4.243
																	4.328	3.741				2.775	4.702
																	2.908	4.49				3.132	4.261
																	4.402	4.16				2.854	4.355
																	4.045	4.81				3.581	4.493
																	4.032					2.747	4.261
																	3.765					3.984	4.147
																	4.34					2.817	4.035
																	3.537					4.061	4.979
																	4.644					3.429	4.461
																	4.499					3.682	4.516
																	4.358					3.081	4.519
																	5.325					3.552	4.032
																	4.402					3.262	4.032
																						4.112	4.08
																						2.586	4.484
																						3.402	4.776
																						2.965	4.776
																						3.807	4.621
																						3.368	4.122
																						3.752	4.499
																						2.645	4.619
																						3.625	4.221
																						2.398	4.449
																						3.984	4.916
																						1.29	3.954
																						3.765
																						3.429
																						2.152
																						2.974
																						3.796
																						3.169
																						3.402
																						2.326
																						3.607
																						3.834
																						2.55
																						3.06
																						3.607

## Sheet: Supplementary Fig.2
				Supplementary Fig. 2
																			Relative protein level
																			control	+oryzalin	+taxol
																		WDL7-GFP	1	1.11457	0.987741
																		WDL7-GFP	1	0.828092	1.18106
																		WDL7-GFP	1	1.07649	0.950686

## Sheet: Supplementary Fig.4
	Supplementary Fig.4b					Supplementary Fig.4c									Supplementary Fig.4d
	Relative fluorescence of WDL7-GFP						Ct values					Relative expression
	control	0.5 h	1 h	1 h+MG132			UBQ	RD29A	RD29B			RD29A	RD29B
	0.838566	0.872694	1.09474	1.09474		control	16.847	18.942	24.823		control	1	1
	0.840281	0.904494	1.13653	1.13653		control	16.482	19.054	24.681		control	1	1
	1.0937	0.843713	1.17581	1.17581		control	16.474	18.987	24.626		control	1	1
	1.15026	0.807562	1.12667	1.12667		0.5 h	16.225	16.479	21.422		0.5 h	3.58258	6.86376
	1.24688	1.11797	1.06925	1.06925		0.5 h	15.959	16.256	21.336		0.5 h	4.83998	7.07142
	1.17268	0.910805	1.16508	1.16508		0.5 h	15.948	16.298	21.481		0.5 h	4.47845	6.14324
	1.17176	0.808114	1.22562	1.22562		1 h	16.041	15.782	20.925		1 h	5.1124	8.52677
	1.02067	1.13353	1.054	1.054		1 h	15.901	15.662	20.818		1 h	7.01771	9.72703
	0.910254	1.24002	1.135	1.135		1 h	15.905	15.655	20.743		1 h	6.78806	9.9452
	0.965031	0.906394	1.18818	1.18818
	1.05001	0.83152	0.841323	0.841323
	0.946649	0.861143	0.800516	0.800516
	0.572708	1.0456	1.08439	0.890279
	0.689063	0.99438	0.854374	0.85419
	1.14057	1.13555	0.789242	0.888747
	0.857192	1.27997	0.787833
	1.24737	1.20859	1.03825
	1.08635	0.957494	0.931944
	Supplementary Fig.4e																		Relative protein level
																			control	0.5 h	1 h	2 h	2 h+MG132
																			1	0.973046	1.00722	0.89078	0.913758
																			1	0.812083	1.02452	1.0492	0.921864
																			1	1.02198	1.01042	1.11863	1.38984

## Sheet: Supplementary Fig.5
	Supplementary Fig.5a						Supplementary Fig.5b							Supplementary Fig.5d
	Relative density of microtubules							Relative stomatal aperture							Relative stomatal aperture
		0 min	20 min	40 min	60 min			0 min	20 min	40 min	60 min				0 min	20 min	40 min	60 min
	WT	0.928237	0.795632	0.636505	0.371295		WT	1.00891	0.821662	0.892051	0.53031			WDL7ox	0.903312	0.83193	0.870943	0.645651
	WT	0.954758	0.848674	0.609984	0.265211		WT	1.22577	0.821662	0.695918	0.762662			WDL7ox	0.976623	0.988841	1.00106	0.987341
	WT	1.0078	0.74259	0.5039	0.212168		WT	0.992737	0.985903	0.679972	0.680883			WDL7ox	0.972336	0.829143	0.929249	0.902669
	WT	1.11388	0.689548	0.5039	0.318253		WT	1.03921	0.999571	0.511859	0.627351			WDL7ox	1.13053	0.824213	0.784771	0.663229
	WT	1.08736	0.556942	0.689548	0.185647		WT	1.0711	1.0711	0.733277	0.734871			WDL7ox	1.16226	0.790559	1.0823	0.626573
	WT	0.875195	0.5039	0.424337	0.397816		WT	1.03465	0.961529	0.565391	0.707536			WDL7ox	1.03086	0.930535	1.08895	0.745329
	WT	0.901716	0.663027	0.371295	0.424337		WT	1.07565	0.772458	0.651042	0.446025			WDL7ox	0.79163	0.983911	1.04586	0.606209
	WT	0.954758	0.530421	0.450858	0.159126		WT	1.14673	0.918475	0.937154	0.797971			WDL7ox	0.933965	0.946184	0.933322	1.28444
	WT	0.848674	0.663027	0.556942	0.212168		WT	1.22873	0.921436	0.812322	0.527576			WDL7ox	1.14918	0.988841	1.00342	0.688952
	WT	1.03432	0.901716	0.663027	0.318253		WT	1.0711	0.893873	0.667671	0.607533			WDL7ox	0.867942	0.775553	0.935894	0.936323
	WT	1.08736	0.716069	0.424337	0.132605		WT	1.04513	0.888634	0.682934	0.503886			WDL7ox	1.18026	0.840504	0.752403	0.999559
	WT	1.16693	0.636505	0.371295	0.23869		WT	0.821662	0.864715	0.593637	0.707536			WDL7ox	1.18026	0.813066	0.904384	0.96569
	WT	0.981279	0.609984	0.344774	0.291732		WT	1.03921	0.860159	0.92007	0.707536			WDL7ox	0.959045	1.08102	0.777911	0.720677
	WT	0.954758	0.795632	0.291732	0.397816		WT	1.07315	1.14422	0.838063	0.646942			WDL7ox	0.993772	0.919174	0.709531	1.03493
	WT	0.901716	0.875195	0.318253	0.132605		WT	1.01347	0.791365	0.844669	0.744439			WDL7ox	1.15711	1.07801	0.793131	0.869657
	WT	1.03432	0.769111	0.450858	0.159126		WT	1.14422	1.1342	0.709586	0.778836			WDL7ox	1.08466	0.860869	0.752403	0.94747
	WT	1.16693	0.716069	0.5039	0.265211		WT	1.01096	1.10458	0.690223	0.578603			WDL7ox	0.869872	0.904384	0.699241	0.851008
	WT			0.477379	0.185647		WT	1.15014	1.03465	0.781342	0.44352			WDL7ox	0.981767	0.879947	0.99613	0.626145
	WT			0.556942			WT	1.03146	0.929409	0.639424	0.675872			WDL7ox	0.965047	1.11531	0.709531	0.739541
							WT	0.969957	0.882483	0.763574	0.560607			WDL7ox	1.02807	1.00342	1.12174	0.688738
	Supplementary Fig.5c						WT	0.969957	0.857653	0.719153	0.377686			WDL7ox	1.06215	0.777911	0.837718	0.699241
	Relative density of microtubules						WT	1.09251	0.854692	0.777925	0.797515			WDL7ox	0.933965	0.793131	0.933322	0.626145
		0 min	20 min	40 min	60 min		WT	0.958112	1.07543	0.712547	0.644436			WDL7ox	1.14983	0.787129	0.890879	0.86044
	WDL7ox	0.985413	0.907618	0.752026	0.570502		WT	1.14787	1.03921	0.787492	0.467666			WDL7ox	0.881233	0.976408	0.966548	0.904384
	WDL7ox	0.881686	0.855754	0.80389	0.726094		WT	0.972691	0.900707	0.833051	0.404111			WDL7ox	1.0778	0.849293	0.968906	0.622286
	WDL7ox	1.141	0.752026	0.829822	0.622366		WT	1.08067	0.958112	0.707536	0.741705			WDL7ox	0.92239	0.90717	0.935894	0.777911
	WDL7ox	1.03728	0.881686	0.881686	0.777958		WT	0.882483	0.867221	0.659471	0.405933			WDL7ox	1.04136	0.846292	0.928177	0.749187
	WDL7ox	0.985413	0.726094	0.67423	0.622366		WT	1.00344	1.07565	0.895923	0.367436			WDL7ox	0.801491	0.904384	0.811351	0.695597
	WDL7ox	1.01135	0.907618	0.622366	0.881686		WT	0.831457	0.96449	0.526437	0.515731			WDL7ox	0.902669	0.837718	0.749187	0.890879
	WDL7ox	1.06321	1.01135	0.492707	0.829822		WT	1.08796	1.15083	0.78567	0.727809			WDL7ox	0.766765	1.06944	0.716176	0.685094
	WDL7ox	0.959481	0.933549	0.881686	0.67423		WT	1.25675	0.825762	0.844669	0.733277			WDL7ox	0.813281	1.03557	0.752403	0.76848
	WDL7ox	0.829822	0.752026	0.648298	0.622366		WT	1.12167	0.894784	0.813233	0.422335			WDL7ox	0.810494	1.06215	0.834931	1.0435
	WDL7ox	0.933549	0.881686	0.933549	0.466775		WT	0.936699	0.778608	0.667671	0.415728			WDL7ox	0.88702	0.982411	1.07994	0.968906
	WDL7ox	1.03728	1.03728	0.700162	0.518639		WT	0.969957	0.961529	0.778836	0.715281			WDL7ox	1.09645	1.03043	0.935894	0.777911
	WDL7ox	1.06321	0.648298	0.80389	0.622366		WT	0.994787	0.873371	0.589081	0.74945			WDL7ox	1.07223	0.980053	0.834931	0.97405
	WDL7ox	1.19287	0.700162	0.67423	0.829822		WT	1.30482	1.04559	0.698879	0.433497			WDL7ox	0.925605	1.08895	0.814352	1.00342
	WDL7ox	0.959481	0.67423	0.622366	0.570502		WT	1.0654	1.11825	0.550584	0.585665			WDL7ox	0.796346	0.814352	1.14747	0.90717
	WDL7ox	0.985413	0.829822	0.959481	0.518639		WT	0.961529	1.13192	0.733277	0.546939			WDL7ox	1.21135	1.00127	0.976408	1.03429
	WDL7ox	0.933549	0.881686	0.67423	0.492707		WT	0.999571	0.888634	0.646942	0.565391			WDL7ox	0.980696	0.777911	1.0643	0.99613
	WDL7ox		0.855754	0.80389	0.777958		WT	0.936699	1.08796	0.550584	0.602977			WDL7ox	1.13461	1.12174	1.14747	0.840504
	WDL7ox			0.855754	0.596434		WT	1.27338	0.860843	0.759929	0.787492			WDL7ox	1.14318	1.01628	0.784771	0.976408
	WDL7ox			0.700162	0.414911		WT	0.948089	1.06814	0.647853	0.702752			WDL7ox	1.21499	1.12174	0.72818	0.793131
	WDL7ox				0.440843		WT	1.11734	1.20345	0.713458	0.763574			WDL7ox	1.20706	1.14554	0.90717	0.983911
							WT	1.10276	0.888634	0.571541	0.787492			WDL7ox	0.826142	0.715747	1.11317	0.988841
	Supplementary Fig.5e						WT	1.02873	1.04559	0.902074	0.656281			WDL7ox	0.984125	1.08938	0.777911	0.626145
	Relative fluorescence of WDL7-GFP						WT	1.15379	0.89934	0.895923	0.719153			WDL7ox	0.828072	0.937181	1.02228	0.695597
		0 min	20 min	40 min	60 min		WT	1.0711	0.985903	0.707536	0.773369			WDL7ox	0.890236	0.889164	0.915102	0.946184
	WDL7ox	1.18283	0.816615	0.38282	0.415232		WT	1.00276	0.883394	0.937838	0.564252			WDL7ox	0.834502	0.942968	1.11317	0.966548
	WDL7ox	0.986451	0.700415	0.235562	0.299031		WT	1.23352	0.904124	0.712547	0.795237			WDL7ox	1.1271	0.946184	0.777911	0.641364
	WDL7ox	1.02232	0.52496	0.347347	0.123576		WT	0.845808	0.849681	0.855148	0.623479			WDL7ox	1.04136	1.10481	1.09495	0.983911
	WDL7ox	0.984594	0.673422	0.111535	0.272038		WT	1.00982	0.883394	0.689084	0.369258			WDL7ox	1.06472	0.885091	1.05272	0.656369
	WDL7ox	0.994177	0.443027	0.292057	0.0416436		WT	1.09616	1.04832	0.955834	0.607533			WDL7ox	1.07008	0.807493	0.88552	0.968906
	WDL7ox	1.16572	0.577742	0.547989	0.176358		WT	0.96654	0.775647	0.542383	0.482928			WDL7ox	0.981767	0.993986	0.967405	0.787129
	WDL7ox	1.01063	0.96894	0.816966	0.567557		WT	0.936699	1.23238	0.723709	0.605938			WDL7ox	1.10481	0.832144	1.03429	0.598492
	WDL7ox	0.800359	0.888814	0.477145	0.48743		WT	0.999115	1.17406	0.928954	0.415728			WDL7ox	1.03493	0.908028	1.06194	1.04586
	WDL7ox	0.698107	0.718076	0.502382	0.316692		WT	0.873371	0.923487	0.801388	0.822345			WDL7ox	1.09452	0.833216	0.871801	0.648438
	WDL7ox	0.654055	0.782899	0.327931	0.381515		WT	0.992737	1.18044	0.677466	0.778836			WDL7ox	0.89388	1.0868	0.846292	0.708459
	WDL7ox	0.956799	0.869046	0.454969	0.467662		WT	1.0654	0.854692	0.74535	0.587943			WDL7ox	0.926891	0.873301	0.933322	1.03214
	WDL7ox	0.67874	0.640207	0.680847	0.238823		WT	1.02873	0.937154	0.555595	0.550584			WDL7ox	1.21135	1.24629	0.837718	0.660014
	WDL7ox	1.05684	0.821181	0.23501	0.419797		WT	1.22759	1.04718	0.772458	0.613228			WDL7ox	0.944254	0.963118	0.793131	0.736326
	WDL7ox	1.3496	0.581705	0.415031	0.180322		WT	0.873371	1.08135	0.739427	0.555595			WDL7ox	1.08059	1.04136	0.927106	1.00921
	WDL7ox	0.810645	0.435301	0.449299	0.0339169		WT	0.764485	1.01529	0.838063	0.376092			WDL7ox	1.20342	0.902669	1.01606	0.904384
	WDL7ox	0.731271	0.605839	0.430835	0.204455		WT	0.969957	0.892051	0.864715	0.600927			WDL7ox	0.976408	1.08466	0.793131	0.834717
	WDL7ox	1.25728	0.796345		0.394962		WT	1.1121	1.08477	0.852642	0.62849			WDL7ox	0.998273	1.13868	0.966548	0.890236
	WDL7ox	1.5214	0.596005		0.194621		WT	0.96449	0.82599	0.949455	0.766763			WDL7ox	0.818854	1.03214	0.811351	0.688095
	WDL7ox	1.06929	0.502482		0.101099		WT	1.14126	0.815967	0.523932	0.796376			WDL7ox	1.11146	0.959045	0.840504	0.847578
	WDL7ox	1.06888	0.514875		0.113491		WT	0.925081	0.994559	0.719153	0.578147			WDL7ox	1.13975	1.04029	0.776196	0.81521
	WDL7ox		0.602076		0.200692		WT	0.9531	1.11734	0.900707	0.558785			WDL7ox	0.837718	1.13332	1.00342	0.67116
							WT	0.941027	1.04035	0.808905	0.370397			WDL7ox	1.11531	1.1196	0.752403	0.90717
							WT	1.11734	0.971779	0.602977	0.482928			WDL7ox	1.12174	1.00127	0.871801	1.06858
							WT	1.03716	1.05128	0.844669	0.682934			WDL7ox	1.13246	1.00127	0.846292	1.00342
							WT	1.0711	0.82599	0.814828	0.49409			WDL7ox	1.11531	0.793131	0.837718	0.849293
							WT	0.888634	1.18044	0.605938	0.539422			WDL7ox	0.983911	0.84865	1.0643	0.869872
							WT	0.907541	0.935332	0.515731	0.646942			WDL7ox	1.18477	0.885091	0.793131	0.862369
							WT	0.961529	1.18204	0.942849	0.585665			WDL7ox	0.915102	0.834502	0.837718	0.939753
							WT	0.969957	0.842391	0.839658	0.503886			WDL7ox	0.86044	1.01092	0.905027	0.895809
							WT	0.821662	0.810955	0.683389	0.598421			WDL7ox	0.777911	1.16547	0.811351	1.04436
							WT	1.01096	0.856742	0.707536	0.66676			WDL7ox	0.99613	0.924319	0.749187	0.993986
							WT	1.04057	0.878155	0.571313	0.602977			WDL7ox	0.928177	0.916388	0.811351	0.86044
							WT	0.999571	0.898885	0.538966	0.442381			WDL7ox	0.988841	1.04029	1.0435	0.688095
							WT	1.12167	1.05789	0.917108	0.748995			WDL7ox	0.846292	1.06258	1.09988	0.6628
							WT	1.08431	0.936699	0.482473	0.576097			WDL7ox	0.86044	1.0868	0.946184	0.636648
							WT	0.864715	0.978386	0.818245	0.770863			WDL7ox	0.928177	1.02807	1.06215	0.673947
							WT	0.860843	1.02167	0.667671	0.539422			WDL7ox	1.12174	0.673947	1.11317	0.867942
							WT	0.994787	0.979752	0.874283	0.393632			WDL7ox	1.04586	0.840504	0.739541	0.761406
							WT	0.994787	0.850364	0.757423	0.657193			WDL7ox	1.05958	1.28016	1.03429	0.722392
							WT	0.757423	1.14035	0.665393	0.757423			WDL7ox	1.12174	1.04007	0.890879	0.688738
							WT	0.788859	1.14035	0.704802	0.632135			WDL7ox	1.0823	0.94404	0.834931	0.72475
							WT	0.936699	1.1137	0.839658	0.514592			WDL7ox	0.946184	0.878232	0.777911	0.770837
							WT	1.0711	0.996154	0.667671	0.602977			WDL7ox	1.12389	1.13846	0.90717	1.06215
							WT	0.767218	0.944672	0.889773	0.597282			WDL7ox	1.0643	1.21135	0.765264	0.726679
							WT	0.686351	0.821662	0.778836	0.748995			WDL7ox	1.17598	1.09238	0.935894	0.740827
							WT	0.854692	0.898885	0.556051	0.422335			WDL7ox	1.18177	0.97255	0.935894	0.542544
							WT	0.918475	1.10846	0.574958	0.592043			WDL7ox	0.950257	1.04972	0.988841	0.760763
							WT	0.809133	0.900707	0.519604	0.746261			WDL7ox	1.0405	0.935894	1.04265	0.7464
							WT	0.98932	1.03556	0.61095	0.741705			WDL7ox	1.03707	1.21928	0.974479	0.864084
							WT	0.883394	1.3235	0.902074	0.409122			WDL7ox	0.989484	0.947684	0.851865	0.902669
							WT	1.0711	0.753323	0.602977	0.372219			WDL7ox	0.94254	0.791845	0.723893	0.742971
							WT	0.999571	0.769268	0.573364	0.728265			WDL7ox	1.06237	0.96912	1.06087	0.869872
							WT	0.925081	0.920753	0.484979	0.789998			WDL7ox	1.04393	0.902883	0.908028	0.982196
							WT	1.08499	0.884761	0.879294	0.444431			WDL7ox	0.949185	1.0838	0.9524	0.788201
							WT	1.04057	0.966768	0.504341	0.518465			WDL7ox	0.947899	0.840719	0.824856	0.799133
							WT	0.838746	0.710497	0.790226	0.832368			WDL7ox	0.958188	1.1091	0.890665	0.64458
							WT	0.772458	1.17406	0.526437	0.414134			WDL7ox	1.04115	1.11617	0.949828	0.8688
							WT	0.976335	1.11119	0.778836	0.565391			WDL7ox	1.0643	1.0405	1.01907	0.833859
							WT	0.757423	1.20276	0.573364	0.419145			WDL7ox	1.10074	0.926463	0.840504	0.862369
							WT	0.757423	0.869499	0.864715	0.53031			WDL7ox	1.0643	1.01499	0.973407	0.900525
							WT	0.794782	1.0654	0.749906	0.774508			WDL7ox	0.947899	0.875016	0.915745	0.712317
							WT	1.02873	1.17406	0.84558	0.656281			WDL7ox	0.866228	0.898167	0.782199	0.839647
							WT	0.848314	0.89934	0.765168	0.662432			WDL7ox	0.692596	0.791845	1.22935	1.06494
							WT	0.980436	1.126	0.949455	0.637374			WDL7ox	1.02828	0.942325	1.18691	0.729895
							WT	1.07565	0.96039	0.946494	0.393632			WDL7ox	0.986698	0.83193	0.858082	0.82507
							WT	0.96449	1.23534	0.711408	0.409122			WDL7ox	1.05422	0.99613	1.01156	0.770837
							WT	0.912552	1.02486	0.915286	0.446025			WDL7ox	1.0062	0.933751	0.892594	0.71489
							WT	1.20345	0.860159	0.719153	0.422335			WDL7ox	0.989913	0.860869	1.12839	0.70653
							WT	1.19684	0.772458	0.844669	0.550584			WDL7ox	1.08466	0.93418	1.09495	0.885091
							WT	0.893873	0.770863	0.646942	0.550584			WDL7ox	0.763335	0.926034	1.11853	0.776196
							WT	0.979752	1.40095	0.53031	0.695918			WDL7ox	1.01671	0.800419	0.920675	0.889807
							WT	1.11074	1.01529	0.822345	0.494318			WDL7ox	0.806636	0.905027	0.871587	0.939753
							WT	0.980891	0.812322	0.629629	0.410717			WDL7ox	0.891951	1.0032	0.997844	0.694311
							WT	1.17976	0.740338	0.890456	0.744439			WDL7ox	1.03707	0.966334	1.10674	0.745329
							WT	1.07884	1.13397	0.763574	0.682934			WDL7ox	0.834931	0.814781	0.732681	0.980696
							WT	1.05971	0.937154	0.801388	0.381331			WDL7ox	0.96419	0.900954	0.921747	1.05744
							WT	0.915286	1.0105	0.713231	0.407528			WDL7ox	0.910814	1.04307	1.024	0.673947
							WT	0.941027	1.14992	0.969501	0.812322			WDL7ox	1.05208	1.02357		1.03557
							WT	1.17771	1.08477	0.874283	0.770863			WDL7ox	1.12153	0.930535		0.953258
							WT	0.951278	0.946038	0.595915	0.525982			WDL7ox	0.91896	0.922604		0.845435
							WT	1.01096	0.838746	0.986358	0.381331			WDL7ox	1.16998	0.809637		0.702885
							WT	0.873371	1.07884	0.835557	0.546939			WDL7ox	0.930321	1.04993		0.868586
							WT	1.02076	1.1645	0.83419	0.482928			WDL7ox	0.83536	0.818211		0.747687
							WT		1.03921	0.587943	0.452176			WDL7ox	1.1271	0.848436		1.04136
							WT		1.18204	0.83419	0.637374			WDL7ox	1.08745	0.905241		0.82507
							WT		0.805716	0.878155	0.555595			WDL7ox	0.92732	0.877589		0.822927
							WT		0.984992	0.67086	0.578603			WDL7ox	0.91553	0.965262		0.780055
							WT		1.35243	0.523932	0.667671			WDL7ox	0.983482	0.933751		0.878875
							WT		1.15926	0.839658	0.585665			WDL7ox	1.13332	0.924748		0.908456
							WT		0.936699	0.630768	0.377686			WDL7ox	1.04565	1.00085		0.974479
							WT		1.25858	0.828268	0.482928			WDL7ox	0.832573	1.25057		0.97255
							WT		1.25561	0.680883	0.778836			WDL7ox	1.021	0.877589		0.740827
							WT		1.08796	0.828268	0.607533			WDL7ox	1.07287	0.869657		0.777911
							WT		0.894784	0.781342	0.667671			WDL7ox	1.03171	0.813066		1.03107
							WT		1.03716	0.592498	0.791365			WDL7ox	0.93225	0.937824		0.984125
							WT		1.21643	0.83943	0.598193			WDL7ox	0.93225	1.04393		0.916388
							WT		0.843074	0.651042	0.499785			WDL7ox		1.05894		0.753474
							WT		1.32418	0.657193	0.697057			WDL7ox		0.752403		0.993772
							WT		0.861526	0.546256	0.642614			WDL7ox		1.00213		0.792273
							WT		1.32167	0.570402	0.821662			WDL7ox		0.829143		0.702885
							WT		1.09365	0.608216	0.753778			WDL7ox		0.881018		1.02571
							WT		1.19024	0.723709	0.611406			WDL7ox		0.983482		0.79163
							WT		1.09365	0.851959	0.675416			WDL7ox		1.50373		0.801491
							WT		0.786353	0.918703	0.774963			WDL7ox		1.06087
							WT		0.876333	0.890228	0.729404			WDL7ox		1.0718
							WT		0.864715	0.916425	0.573819			WDL7ox		1.0345
							WT		1.07543	0.828268	0.561974			WDL7ox		1.02721
							WT		1.08773	0.878155	0.615961			WDL7ox		1.02507
							WT		1.04149	0.565391	0.515731			WDL7ox		1.01435
							WT		0.96244	0.692729	0.499785			WDL7ox		0.828286
							WT		1.02281	0.749906	0.575186			WDL7ox		0.930964
							WT		1.10094	0.739427	0.693184			WDL7ox		1.06665
							WT		1.03921	0.818245	0.791365			WDL7ox		1.0345
							WT		1.00982	0.843986	0.580881			WDL7ox		0.822498
							WT		1.07429	1.18933	0.623479			WDL7ox		1.08637
							WT		1.07543	0.927815	0.570402			WDL7ox		0.897095
							WT		0.89934	0.624618	0.374725			WDL7ox		1.01178
							WT		1.00982	0.551039	0.443975			WDL7ox		1.00085
							WT		1.03351	0.592726	0.838519			WDL7ox		0.955616
							WT		0.883167	0.680656	0.675416			WDL7ox		1.01499
							WT		0.946038	0.928954	0.692729			WDL7ox		1.12667
							WT		1.10527	0.526437	0.793187			WDL7ox		1.20127
							WT		1.04718	0.813233	0.74945			WDL7ox		1.1106
							WT		0.832824	0.487256	0.734871			WDL7ox		1.0853
							WT		1.00276	0.558557	0.84558			WDL7ox		0.923247
							WT		0.96449	0.692045	0.589993			WDL7ox		1.14811
							WT		1.13967	0.592726	0.589993			WDL7ox		1.06344
							WT		0.988636	0.900707	0.747856			WDL7ox		1.0853
							WT		0.920753	0.878155	0.774508			WDL7ox		0.988841
							WT		0.919158	0.791365	0.619606			WDL7ox		0.845435
							WT		1.14422	0.636919	0.482473			WDL7ox		1.02936
							WT		1.17634	0.747856	0.666304			WDL7ox		1.19291
							WT		1.00344	0.563113	0.415728			WDL7ox		1.03364
							WT		0.867221	0.498419	0.410717
							WT		1.11074	0.695918	0.709586
							WT		1.03989	0.539422	0.713458
							WT		0.884761	0.646942	0.757423
							WT		0.794782	0.887267	0.686351
							WT		0.857653	0.742388	0.442381
							WT		1.03716	1.06381	0.628946
							WT		0.815739	0.941027	0.706624
							WT		1.18317	0.862437
							WT		0.903668	0.691362
							WT		0.833051	0.66266
							WT		0.98932	0.627351
							WT		0.903668	0.953784
							WT		0.9531	0.674505
							WT		0.867221	0.929409
							WT		1.03146	0.900707
							WT		1.06039	0.628946
							WT		1.05082	0.634185
							WT		0.815739	0.593637
							WT		1.04445	0.611406
							WT		1.17634	0.608216
							WT		0.882483	0.723254
							WT		0.992737	0.764485
							WT		1.18317	0.571313
							WT		0.786353	0.837835
							WT		0.9531	0.552406
							WT		1.11734	0.529854
							WT		0.809133	0.661293
							WT		0.889317	0.522109
							WT		0.828951	0.74945
							WT		1.00344	0.693184
							WT		0.96449	0.713231
							WT		0.757423	0.446937
							WT		0.753778	0.338733
							WT		1.12463	0.625757
							WT		0.958112	0.615961
							WT		1.0162	0.390671
							WT		0.994787	0.442381
							WT		1.10527	0.701841
							WT		1.05743	0.296135
							WT		1.15607	0.845808
							WT		0.979752	0.74945
							WT		1.14673	0.883167
							WT			0.785442
							WT			0.589993
							WT			0.661293
							WT			0.367436
							WT			0.860159
							WT			0.743983
							WT			0.313676
							WT			0.438052
							WT			0.893873
							WT			0.774508
							WT			0.797515
							WT			0.394999
							WT			0.527576
							WT			0.941027
							WT			0.734871
							WT			0.832824
							WT			0.728265
							WT			0.883167
							WT			0.736466
							WT			0.421423
							WT			0.504341
							WT			0.636919
							WT			0.657193
							WT			0.807994
							WT			0.74945
							WT			0.868132
							WT			0.83419
							WT			0.734871
							WT			0.734871
							WT			0.900707
							WT			0.492268
							WT			0.680656
							WT			0.803438
							WT			0.482473
							WT			0.789998
							WT			0.736466
							WT			0.68749
							WT			0.701385
							WT			0.692729
							WT			0.527576
							WT			0.723254
							WT			0.842847
							WT			0.589993
							WT			0.492268
							WT			0.942394
							WT			0.810955
							WT			0.876333
							WT			0.520743
							WT			0.783847
							WT			0.815739
							WT			0.619606
							WT			0.929409
							WT			0.741249
							WT			0.883167
							WT			0.760612
							WT			0.515731
							WT			0.514364
							WT			0.761979
							WT			0.499785
							WT			0.570402
							WT			0.546256
							WT			0.514364
							WT			0.560835
							WT			0.713458
							WT			0.735782
							WT			0.857653
							WT			0.794782

[truncated: 7 more sheets: Supplementary Fig.8, Supplementary Fig.10, Supplementary Fig.11 , Supplementary Fig.12, Supplementary Fig.14, Supplementary Fig.15, Supplementary Fig.16]
